# Supplementary material for: Stress response silencing by an E3 ligase mutated in neurodegeneration
Source: Nature. 2024 Jan 31;626(8000):874–80. doi: 10.1038/s41586-023-06985-7 (PMC10881396; doi:10.1038/s41586-023-06985-7)
Supplement: Supplementary file 3 — Supplementary Tables 1–7 comprising source data for the whole genome CRISPR screen (Table 1), source data for proteomics data (Table 2), source data for RNA-seq experiments (Table 3), plasmid list (Table 4), qPCR primer sequences (Table 5), six siRNA sequences (Table 6) and synthetic peptide sequences (Table 7). [file 41586_2023_6985_MOESM3_ESM.zip]

Archive with 4 entries (4 files):
- suppTable1-crisprscreen.numbers
- SuppTable2-proteomics.xlsx
- SuppTable3-RNAseq.numbers
- SuppTable4-7.xlsx
