# Supplementary material for: Stress response silencing by an E3 ligase mutated in neurodegeneration
Source: Nature. 2024 Jan 31;626(8000):874–80. doi: 10.1038/s41586-023-06985-7 (PMC10881396; doi:10.1038/s41586-023-06985-7)
Supplement: Supplementary file 3 — Supplementary Tables 1–7 comprising source data for the whole genome CRISPR screen (Table 1), source data for proteomics data (Table 2), source data for RNA-seq experiments (Table 3), plasmid list (Table 4), qPCR primer sequences (Table 5), six siRNA sequences (Table 6) and synthetic peptide sequences (Table 7). [file 41586_2023_6985_MOESM3_ESM.zip › SuppTable2-proteomics.xlsx]

## Sheet: related to Fig1e
PROTEIN NAME	TSC_UBR4	Zscore_UBR4	TSC_KCMF1	Zscore_KCMF1	DESCRIPTION
UBR4	3864	7.87175	4285	7.87236	E3 ubiquitin-protein ligase UBR4 [Homo sapiens]
KCMF1	468	7.87218	455	7.87202	E3 ubiquitin-protein ligase KCMF1 [Homo sapiens]
ABHD10	275.5	7.86936	253	7.86831	abhydrolase domain-containing protein 10, mitochondrial precursor [Homo sapiens]
PRMT5	219.5	0.104757	301	0.383484	protein arginine N-methyltransferase 5 isoform a [Homo sapiens]
TUBA1B	186.5	-0.18507	144	-0.308798	tubulin alpha-1B chain [Homo sapiens]
TUBB	183.5	-0.307088	198	-0.263906	tubulin beta chain [Homo sapiens]
TUBA1C	172.5	-0.133302	139	-0.250101	tubulin alpha-1C chain [Homo sapiens]
STK38	169	0.499037	144	0.276311	serine/threonine-protein kinase 38 [Homo sapiens]
TUBA1A	166	-0.149147	120	-0.299743	tubulin alpha-1A chain [Homo sapiens]
SPINDOC	162.5	1.35936	94	0.46879	uncharacterized protein C11orf84 [Homo sapiens]
TUBB4B	153	-0.334249	179	-0.238982	tubulin beta-4B chain [Homo sapiens]
SSBP1	145	7.57959	50	6.00188	single-stranded DNA-binding protein, mitochondrial precursor [Homo sapiens]
TUBB2A	141	-0.157189	141	-0.157189	tubulin beta-2A chain [Homo sapiens]
TUBB2B	127.5	-0.313459	143	-0.245116	tubulin beta-2B chain [Homo sapiens]
TUBB4A	126.5	-0.237859	116	-0.282212	tubulin beta-4A chain isoform 3 [Homo sapiens]
HNRNPU	123.5	3.34122	84	2.04771	heterogeneous nuclear ribonucleoprotein U isoform b [Homo sapiens]
UBE2A	118.5	7.87472	107	7.87466	ubiquitin-conjugating enzyme E2 A isoform 1 [Homo sapiens]
WDR77	118.5	0.00955793	202	0.385252	methylosome protein 50 [Homo sapiens]
HSPA8	114	-0.589832	123	-0.557567	heat shock cognate 71 kDa protein isoform 1 [Homo sapiens]
FLNA	113.5	0.185269	116	0.212038	filamin-A isoform 2 [Homo sapiens]
EIF4B	108.5	0.784291	97	0.591082	eukaryotic translation initiation factor 4B [Homo sapiens]
COPA	98	3.79345	83	3.24974	coatomer subunit alpha isoform 1 [Homo sapiens]
TUBA8	96.5	-0.111289	0	0	tubulin alpha-8 chain isoform 2 [Homo sapiens]
RBM10	96	0.308342	98	0.334158	RNA-binding protein 10 isoform 1 [Homo sapiens]
HSPA1A	95	-0.496065	82	-0.528215	heat shock 70 kDa protein 1A/1B [Homo sapiens]
HSPA1B	95	-0.514776	82	-0.547052	heat shock 70 kDa protein 1A/1B [Homo sapiens]
SPTAN1	94.5	0.733895	70	0.33822	spectrin alpha chain, brain isoform 1 [Homo sapiens]
TRIM21	80.5	1.07287	87	1.22874	E3 ubiquitin-protein ligase TRIM21 [Homo sapiens]
CALM1	76	7.56348	45	7.05164	calmodulin [Homo sapiens]
CALM2	76	7.56348	45	7.05164	calmodulin [Homo sapiens]
CALM3	76	7.56348	45	7.05164	calmodulin [Homo sapiens]
MRPL37	74.5	5.20078	48	3.72986	39S ribosomal protein L37, mitochondrial precursor [Homo sapiens]
UBE2B	73.5	7.875	0	0	ubiquitin-conjugating enzyme E2 B [Homo sapiens]
MRPL39	72.5	6.16323	27	3.14875	39S ribosomal protein L39, mitochondrial isoform a [Homo sapiens]
MRPL4	71.5	6.51115	22	2.90994	39S ribosomal protein L4, mitochondrial isoform a [Homo sapiens]
STK38L	69.5	0.780171	99	1.55178	serine/threonine-protein kinase 38-like [Homo sapiens]
SPIN1	66.5	0.880299	52	0.46811	spindlin-1 [Homo sapiens]
TUBB3	66	-0.423597	86	-0.287369	tubulin beta-3 chain isoform 1 [Homo sapiens]
ACTB	64.5	0.271953	100	0.866705	actin, cytoplasmic 1 [Homo sapiens]
ACTG1	64.5	0.277278	100	0.904601	actin, cytoplasmic 2 [Homo sapiens]
EEF1A1	63.5	-0.222669	201	0.816802	elongation factor 1-alpha 1 [Homo sapiens]
HSPA5	61	-0.155503	63	-0.126033	78 kDa glucose-regulated protein precursor [Homo sapiens]
MRPL15	60.5	4.17724	36	2.58611	39S ribosomal protein L15, mitochondrial precursor [Homo sapiens]
NCL	60.5	0.164923	65	0.235836	nucleolin [Homo sapiens]
PRPF31	60.5	0.365276	81	0.830764	U4/U6 small nuclear ribonucleoprotein Prp31 [Homo sapiens]
COPB2	59	4.03387	46	3.23411	coatomer subunit beta' [Homo sapiens]
MRPL44	54.5	5.22101	31	3.42385	39S ribosomal protein L44, mitochondrial precursor [Homo sapiens]
LTBP1	54	2.42387	0	0	latent-transforming growth factor beta-binding protein 1 isoform LTBP-1L precursor [Homo sapiens]
MRPL28	54	4.87072	19	1.9084	39S ribosomal protein L28, mitochondrial precursor [Homo sapiens]
MRPS30	53	5.24596	11	1.19992	28S ribosomal protein S30, mitochondrial [Homo sapiens]
NIPSNAP3A	53	7.875	41	7.875	protein NipSnap homolog 3A [Homo sapiens]
SNRNP200	53	-0.0800958	92	0.23859	U5 small nuclear ribonucleoprotein 200 kDa helicase [Homo sapiens]
DYNC1H1	51.5	-0.253131	82	0.262559	cytoplasmic dynein 1 heavy chain 1 [Homo sapiens]
OGT	50.5	1.11689	50	1.098	UDP-N-acetylglucosamine--peptide N-acetylglucosaminyltransferase 110 kDa subunit isoform 1 [Homo sapiens]
EIF3A	49.5	-0.246604	60	-0.0993948	eukaryotic translation initiation factor 3 subunit A [Homo sapiens]
EPRS	49.5	0.351872	28	-0.245885	bifunctional aminoacyl-tRNA synthetase [Homo sapiens]
E2F7	47.5	1.27533	45	1.16462	transcription factor E2F7 [Homo sapiens]
MRPL45	47.5	5.04401	18	2.19251	39S ribosomal protein L45, mitochondrial precursor [Homo sapiens]
RPS7	47	0.364621	49	0.416397	40S ribosomal protein S7 [Homo sapiens]
MRPL38	46.5	4.64609	32	3.44568	39S ribosomal protein L38, mitochondrial precursor [Homo sapiens]
PRPF8	46.5	-0.0525109	73	0.495009	pre-mRNA-processing-splicing factor 8 [Homo sapiens]
TUBB6	46.5	-0.444714	63	-0.319958	tubulin beta-6 chain [Homo sapiens]
CLNS1A	46	0.0992397	81	0.504348	methylosome subunit pICln [Homo sapiens]
LONP1	45	6.81541	25	5.3632	lon protease homolog, mitochondrial precursor [Homo sapiens]
HSPA9	44.5	0.00507893	39	-0.0867341	stress-70 protein, mitochondrial precursor [Homo sapiens]
PRDX4	44	4.75218	25	2.75086	peroxiredoxin-4 precursor [Homo sapiens]
SPTBN1	44	-0.101913	46	-0.0661309	spectrin beta chain, brain 1 isoform 1 [Homo sapiens]
MRPL13	43.5	3.97631	17	1.50049	39S ribosomal protein L13, mitochondrial [Homo sapiens]
MRPL22	43.5	4.51475	42	4.399	39S ribosomal protein L22, mitochondrial isoform a [Homo sapiens]
RPL4	43.5	0.109908	41	0.035882	60S ribosomal protein L4 [Homo sapiens]
PRKDC	43	0.197223	0	0	DNA-dependent protein kinase catalytic subunit isoform 2 [Homo sapiens]
ACAP2	41.5	0.799683	42	0.818969	arf-GAP with coiled-coil, ANK repeat and PH domain-containing protein 2 [Homo sapiens]
KRT1	41.5	-0.342182	72	0.201483	keratin, type II cytoskeletal 1 [Homo sapiens]
MRPL19	40.5	5.12424	18	2.61241	39S ribosomal protein L19, mitochondrial precursor [Homo sapiens]
PRPS1	40.5	0.361015	165	3.3606	ribose-phosphate pyrophosphokinase 1 [Homo sapiens]
CCDC88C	40	1.79803	15	0.171719	protein Daple [Homo sapiens]
HNRNPA1	40	0.781703	10	-0.658524	heterogeneous nuclear ribonucleoprotein A1 isoform a [Homo sapiens]
MRPL24	39.5	5.13432	15	2.26272	39S ribosomal protein L24, mitochondrial precursor [Homo sapiens]
CEP85	39	7.12672	33	6.87957	centrosomal protein of 85 kDa isoform 1 [Homo sapiens]
HNRNPD	38	2.88237	13	0.393619	heterogeneous nuclear ribonucleoprotein D0 isoform c [Homo sapiens]
HSP90AB1	38	-0.451667	60	-0.368321	heat shock protein HSP 90-beta isoform a [Homo sapiens]
PTBP1	38	1.16992	51	1.85662	polypyrimidine tract-binding protein 1 isoform a [Homo sapiens]
EEF1A2	37	-0.0428925	158	1.29234	elongation factor 1-alpha 2 [Homo sapiens]
HSP90AA1	37	-0.436579	51	-0.258374	heat shock protein HSP 90-alpha isoform 1 [Homo sapiens]
KARS	37	2.44369	14	0.368125	lysyl-tRNA synthetase isoform 1 [Homo sapiens]
NPM1	37	0.0311262	59	0.600777	nucleophosmin isoform 1 [Homo sapiens]
PABPC1	37	0.0687239	39	0.133573	polyadenylate-binding protein 1 [Homo sapiens]
IDH2	36.5	6.47893	27	5.72315	isocitrate dehydrogenase [NADP], mitochondrial precursor [Homo sapiens]
ACAT1	36	5.46459	19	3.41062	acetyl-CoA acetyltransferase, mitochondrial precursor [Homo sapiens]
PARP1	36	0.980194	43	1.3012	poly [ADP-ribose] polymerase 1 [Homo sapiens]
EEF2	35.5	-0.177356	74	1.14587	elongation factor 2 [Homo sapiens]
GADD45GIP1	35.5	4.20858	13	1.5874	growth arrest and DNA damage-inducible proteins-interacting protein 1 [Homo sapiens]
HDX	35.5	0.761397	43	0.856535	highly divergent homeobox isoform 2 [Homo sapiens]
HNRNPK	35.5	0.193506	91	2.0891	heterogeneous nuclear ribonucleoprotein K isoform a [Homo sapiens]
CAMSAP3	35	0.694905	27	0.332658	calmodulin-regulated spectrin-associated protein 3 isoform 2 [Homo sapiens]
TET2	35	0.642751	39	0.79316	methylcytosine dioxygenase TET2 isoform a [Homo sapiens]
ACTA1	34.5	0.407896	55	1.05694	actin, alpha skeletal muscle [Homo sapiens]
ACTC1	34.5	0.513958	55	1.14816	actin, alpha cardiac muscle 1 proprotein [Homo sapiens]
MRPL50	34.5	4.68121	14	2.01803	39S ribosomal protein L50, mitochondrial [Homo sapiens]
RNF219	34.5	0.969923	0	0	RING finger protein 219 [Homo sapiens]
HSPD1	34	0.25921	29	0.0543419	60 kDa heat shock protein, mitochondrial [Homo sapiens]
IQGAP1	34	2.11633	24	1.27538	ras GTPase-activating-like protein IQGAP1 [Homo sapiens]
MRPL12	34	4.19101	44	5.06528	39S ribosomal protein L12, mitochondrial precursor [Homo sapiens]
MRPL2	34	5.28939	19	3.46113	39S ribosomal protein L2, mitochondrial precursor [Homo sapiens]
PRPS2	34	0.265551	120	2.58001	ribose-phosphate pyrophosphokinase 2 isoform 1 [Homo sapiens]
YBX1	34	1.8838	65	4.02141	nuclease-sensitive element-binding protein 1 [Homo sapiens]
MRPL40	33.5	4.16685	15	1.90168	39S ribosomal protein L40, mitochondrial precursor [Homo sapiens]
PRPSAP2	33.5	0.573421	53	1.38982	phosphoribosyl pyrophosphate synthase-associated protein 2 isoform 1 [Homo sapiens]
RPL5	33.5	0.00963412	69	1.32333	60S ribosomal protein L5 [Homo sapiens]
RPS3A	33.5	-0.171795	46	0.181741	40S ribosomal protein S3a isoform 1 [Homo sapiens]
ALDH18A1	33	2.8313	30	2.52842	delta-1-pyrroline-5-carboxylate synthase isoform 2 [Homo sapiens]
RPSA	33	0.129951	56	1.04752	40S ribosomal protein SA [Homo sapiens]
COPE	32.5	4.5879	22	3.34753	coatomer subunit epsilon isoform a [Homo sapiens]
MRPL10	32.5	3.51227	16	1.69909	39S ribosomal protein L10, mitochondrial precursor [Homo sapiens]
DNAJA1	32	-0.346957	44	-0.153569	dnaJ homolog subfamily A member 1 [Homo sapiens]
PRPS1L1	32	0.694759	96	2.91392	ribose-phosphate pyrophosphokinase 3 [Homo sapiens]
ANKFY1	31.5	0.12493	97	2.03172	ankyrin repeat and FYVE domain-containing protein 1 isoform 1 [Homo sapiens]
MRPL1	31.5	3.0703	25	2.44015	39S ribosomal protein L1, mitochondrial precursor [Homo sapiens]
RIF1	31.5	2.98693	26	2.42047	telomere-associated protein RIF1 isoform 2 [Homo sapiens]
EIF3C	31	-0.10064	36	0.0266777	eukaryotic translation initiation factor 3 subunit C isoform a [Homo sapiens]
KRT10	31	-0.235865	38	-0.0799889	keratin, type I cytoskeletal 10 [Homo sapiens]
RIOK1	31	-0.056499	62	0.477412	serine/threonine-protein kinase RIO1 isoform 1 [Homo sapiens]
SYNCRIP	31	1.67581	14	0.523495	heterogeneous nuclear ribonucleoprotein Q isoform 1 [Homo sapiens]
TAF4	31	1.58374	13	0.169677	transcription initiation factor TFIID subunit 4 [Homo sapiens]
CCAR2	30.5	0.866819	18	0.106879	p30 DBC protein [Homo sapiens]
EIF3D	30.5	0.0313954	31	0.0453239	eukaryotic translation initiation factor 3 subunit D [Homo sapiens]
RPLP0	30.5	0.114978	20	-0.389394	60S acidic ribosomal protein P0 [Homo sapiens]
RPS3	30.5	-0.468422	68	0.605962	40S ribosomal protein S3 isoform 1 [Homo sapiens]
HNRNPL	30	0.737392	30	0.737392	heterogeneous nuclear ribonucleoprotein L isoform a [Homo sapiens]
MRPL16	30	4.48559	19	3.05268	39S ribosomal protein L16, mitochondrial precursor [Homo sapiens]
MRPL43	30	4.88067	12	2.28491	39S ribosomal protein L43, mitochondrial isoform b [Homo sapiens]
MRPL47	29.5	5.17754	25	4.65252	39S ribosomal protein L47, mitochondrial isoform a [Homo sapiens]
ACTA2	29	0.570607	55	1.53185	actin, aortic smooth muscle [Homo sapiens]
ACTG2	29	0.549391	0	0	actin, gamma-enteric smooth muscle propeptide [Homo sapiens]
NONO	29	0.126619	116	2.28805	non-POU domain-containing octamer-binding protein isoform 1 [Homo sapiens]
EFTUD2	28.5	0.369736	31	0.501869	116 kDa U5 small nuclear ribonucleoprotein component isoform b [Homo sapiens]
WARS	28.5	1.43622	15	0.346342	tryptophanyl-tRNA synthetase, cytoplasmic isoform a [Homo sapiens]
ILF3	28	0.817198	22	0.417436	interleukin enhancer-binding factor 3 isoform a [Homo sapiens]
BUB3	27.5	6.73389	8	3.11195	mitotic checkpoint protein BUB3 isoform b [Homo sapiens]
CCT5	27.5	-0.298868	53	0.0809868	T-complex protein 1 subunit epsilon [Homo sapiens]
FOXK1	27.5	6.85091	8	3.35429	forkhead box protein K1 [Homo sapiens]
RPL6	27.5	0.0523702	21	-0.223668	60S ribosomal protein L6 [Homo sapiens]
RPS17	27.5	0.410923	14	-0.255197	40S ribosomal protein S17 [Homo sapiens]
USP15	27.5	0.299796	26	0.247615	ubiquitin carboxyl-terminal hydrolase 15 [Homo sapiens]
HNRNPR	27	1.37943	19	0.547902	heterogeneous nuclear ribonucleoprotein R isoform 1 [Homo sapiens]
IARS	27	0.0746509	19	-0.252397	isoleucyl-tRNA synthetase, cytoplasmic [Homo sapiens]
RPL3	27	0.0990768	18	-0.223704	60S ribosomal protein L3 isoform a [Homo sapiens]
HSPA1L	26.5	-0.639242	29	-0.604771	heat shock 70 kDa protein 1-like [Homo sapiens]
IVNS1ABP	26.5	0.0460701	8	-0.459706	influenza virus NS1A-binding protein [Homo sapiens]
EIF3B	26	-0.411382	36	-0.206958	eukaryotic translation initiation factor 3 subunit B [Homo sapiens]
HSPA2	26	-0.383075	25	-0.398702	heat shock-related 70 kDa protein 2 [Homo sapiens]
MRPL9	26	3.12332	10	1.01385	39S ribosomal protein L9, mitochondrial precursor [Homo sapiens]
RPL7	26	-0.0162312	39	0.605102	60S ribosomal protein L7 [Homo sapiens]
CNOT1	25.5	-0.00830198	9	-0.569627	CCR4-NOT transcription complex subunit 1 isoform a [Homo sapiens]
DHX9	25.5	-0.554322	31	-0.380606	ATP-dependent RNA helicase A [Homo sapiens]
MARS	25.5	0.352648	12	-0.355835	methionyl-tRNA synthetase, cytoplasmic [Homo sapiens]
MRPL23	25.5	5.8283	13	3.70992	39S ribosomal protein L23, mitochondrial [Homo sapiens]
MRPL3	25.5	4.78134	9	1.83028	39S ribosomal protein L3, mitochondrial [Homo sapiens]
MRPL41	25.5	4.84823	14	2.96108	39S ribosomal protein L41, mitochondrial [Homo sapiens]
RPL7A	25.5	0.0368206	24	-0.04079	60S ribosomal protein L7a [Homo sapiens]
SF3B2	25.5	0.136729	33	0.45325	splicing factor 3B subunit 2 [Homo sapiens]
MRPL21	25	4.6872	30	5.26828	39S ribosomal protein L21, mitochondrial isoform d [Homo sapiens]
RPLP2	25	0.0336358	47	1.25507	60S acidic ribosomal protein P2 [Homo sapiens]
SARS2	25	4.93047	11	3.67866	seryl-tRNA synthetase, mitochondrial isoform b precursor [Homo sapiens]
SNRPD1	25	0.223791	25	0.223791	small nuclear ribonucleoprotein Sm D1 [Homo sapiens]
CKAP5	24.5	-0.047769	24	-0.0625687	cytoskeleton-associated protein 5 isoform a [Homo sapiens]
MRPL58	24.5	4.7556	3	0.432372	peptidyl-tRNA hydrolase ICT1, mitochondrial precursor [Homo sapiens]
PSPC1	24.5	1.64577	12	0.438415	paraspeckle component 1 [Homo sapiens]
TRIM28	24.5	-0.252017	11	-0.460882	transcription intermediary factor 1-beta [Homo sapiens]
CAD	24	-0.437836	19	-0.477899	CAD protein [Homo sapiens]
CCT2	24	-0.442851	43	-0.222824	T-complex protein 1 subunit beta isoform 1 [Homo sapiens]
CLTC	24	-0.419792	45	0.270495	clathrin heavy chain 1 isoform 1 [Homo sapiens]
HNRNPA2B1	24	0.415112	32	0.827598	heterogeneous nuclear ribonucleoproteins A2/B1 isoform A2 [Homo sapiens]
HNRNPH1	24	-0.221919	45	0.15276	heterogeneous nuclear ribonucleoprotein H [Homo sapiens]
HSPA6	24	-0.664894	24	-0.664894	heat shock 70 kDa protein 6 [Homo sapiens]
IRS4	24	-0.289847	15	-0.546623	insulin receptor substrate 4 [Homo sapiens]
ROCK1	24	0.081938	44	0.806485	rho-associated protein kinase 1 [Homo sapiens]
RPS8	24	0.37236	17	-0.131999	40S ribosomal protein S8 [Homo sapiens]
YBX3	24	2.94656	17	1.28237	Y-box-binding protein 3 isoform b [Homo sapiens]
RPS19	23.5	0.683212	0	0	40S ribosomal protein S19 [Homo sapiens]
C1QBP	23	0.627046	12	-0.00858761	complement component 1 Q subcomponent-binding protein, mitochondrial precursor [Homo sapiens]
KIF11	23	-0.557534	95	-0.0757357	kinesin-like protein KIF11 [Homo sapiens]
KRT2	23	-0.0672335	27	0.0690358	keratin, type II cytoskeletal 2 epidermal [Homo sapiens]
MAP1B	23	0.146871	7	-0.467535	microtubule-associated protein 1B [Homo sapiens]
MTHFD1	23	0.742184	18	0.41192	C-1-tetrahydrofolate synthase, cytoplasmic [Homo sapiens]
NIPSNAP1	23	3.77709	11	1.734	protein NipSnap homolog 1 [Homo sapiens]
RPS2	23	-0.332451	58	1.12307	40S ribosomal protein S2 [Homo sapiens]
RPS6	23	0.308625	43	1.52041	40S ribosomal protein S6 [Homo sapiens]
SHMT2	23	3.60488	7	0.875974	serine hydroxymethyltransferase, mitochondrial isoform 3 [Homo sapiens]
SNRPD2	23	0.730105	10	-0.129774	small nuclear ribonucleoprotein Sm D2 isoform 1 [Homo sapiens]
SPIN3	23	0.294473	28	0.548356	spindlin-3 [Homo sapiens]
EIF5A	22.5	0.372538	63	1.7786	eukaryotic translation initiation factor 5A-1 isoform A [Homo sapiens]
MCCC2	22.5	2.64466	11	1.06178	methylcrotonoyl-CoA carboxylase beta chain, mitochondrial [Homo sapiens]
MGA	22.5	0.10006	24	0.156158	MAX gene-associated protein isoform 1 [Homo sapiens]
NT5DC2	22.5	0.738997	19	0.528792	5'-nucleotidase domain-containing protein 2 isoform 1 [Homo sapiens]
PABPC4	22.5	0.669685	36	1.29806	polyadenylate-binding protein 4 isoform 1 [Homo sapiens]
RPL9	22.5	0.291758	25	0.422171	60S ribosomal protein L9 [Homo sapiens]
AKAP11	22	0.864128	10	-0.00753964	A-kinase anchor protein 11 [Homo sapiens]
PPP1CB	22	1.4791	24	1.68211	serine/threonine-protein phosphatase PP1-beta catalytic subunit isoform 1 [Homo sapiens]
QARS	22	0.239605	15	-0.123134	glutamine--tRNA ligase isoform a [Homo sapiens]
RACK1	22	-0.101736	4	-0.666774	guanine nucleotide-binding protein subunit beta-2-like 1 [Homo sapiens]
RPS15	22	0.257437	12	-0.152003	40S ribosomal protein S15 [Homo sapiens]
SNRPN	22	0.0185434	0	0	small nuclear ribonucleoprotein-associated protein N [Homo sapiens]
BUB1	21.5	3.52781	18	3.00211	mitotic checkpoint serine/threonine-protein kinase BUB1 isoform 1 [Homo sapiens]
FASN	21.5	-0.413927	33	-0.104044	fatty acid synthase [Homo sapiens]
HNRNPAB	21.5	1.82643	24	2.13698	heterogeneous nuclear ribonucleoprotein A/B isoform b [Homo sapiens]
HNRNPM	21.5	-0.204301	38	0.385286	heterogeneous nuclear ribonucleoprotein M isoform a [Homo sapiens]
XRCC5	21.5	0.475297	25	0.71339	X-ray repair cross-complementing protein 5 [Homo sapiens]
CLPB	21	0.466353	11	0.0252524	caseinolytic peptidase B protein homolog [Homo sapiens]
MRPL11	21	3.28671	24	3.70184	39S ribosomal protein L11, mitochondrial isoform a [Homo sapiens]
PRDX1	21	1.4423	31	2.51794	peroxiredoxin-1 [Homo sapiens]
RPS14	21	0.114503	43	1.45903	40S ribosomal protein S14 [Homo sapiens]
RPS4X	21	-0.279004	31	0.187095	40S ribosomal protein S4, X isoform X isoform [Homo sapiens]
RSL1D1	21	1.66884	0	0	ribosomal L1 domain-containing protein 1 [Homo sapiens]
XRCC6	21	0.505467	10	-0.325322	X-ray repair cross-complementing protein 6 isoform 1 [Homo sapiens]
CCT4	20.5	-0.389699	26	-0.300992	T-complex protein 1 subunit delta isoform a [Homo sapiens]
DDX28	20.5	4.84434	3	0.533076	probable ATP-dependent RNA helicase DDX28 [Homo sapiens]
HADHA	20.5	0.280627	18	0.158824	trifunctional enzyme subunit alpha, mitochondrial precursor [Homo sapiens]
KRT9	20.5	-0.209699	21	-0.192574	keratin 9 [Homo sapiens]
RPS10	20.5	-0.00949886	28	0.488251	40S ribosomal protein S10 [Homo sapiens]
SF3B1	20.5	-0.341103	54	0.627266	splicing factor 3B subunit 1 isoform 1 [Homo sapiens]
ACOT9	20	5.92954	36	7.10002	acyl-coenzyme A thioesterase 9, mitochondrial isoform b precursor [Homo sapiens]
GTF3C1	20	1.49854	9	0.278342	general transcription factor 3C polypeptide 1 isoform 1 [Homo sapiens]
HDAC6	20	0.495579	4	-0.300249	histone deacetylase 6 [Homo sapiens]
MRPL14	20	5.1806	6	1.68619	39S ribosomal protein L14, mitochondrial precursor [Homo sapiens]
MRPL27	20	6.32378	6	2.73078	39S ribosomal protein L27, mitochondrial [Homo sapiens]
RPS9	20	-0.0617151	23	0.0948468	40S ribosomal protein S9 [Homo sapiens]
SF3B3	20	-0.409997	79	1.55601	splicing factor 3B subunit 3 [Homo sapiens]
ZDBF2	20	1.95353	7	0.276987	DBF4-type zinc finger-containing protein 2 isoform 1 [Homo sapiens]
CCT3	19.5	-0.436979	22	0.469736	T-complex protein 1 subunit gamma isoform a [Homo sapiens]
DDX20	19.5	-0.110961	9	-0.29158	probable ATP-dependent RNA helicase DDX20 [Homo sapiens]
HNRNPF	19.5	0.0356161	22	0.13821	heterogeneous nuclear ribonucleoprotein F [Homo sapiens]
MRPL46	19.5	4.63649	5	1.18378	39S ribosomal protein L46, mitochondrial precursor [Homo sapiens]
SPIN2B	19.5	0.9385	17	0.726212	spindlin-2B isoform 1 [Homo sapiens]
EIF3CL	19	-0.289164	36	0.175918	eukaryotic translation initiation factor 3 subunit C-like protein [Homo sapiens]
HSPH1	19	-0.207794	20	-0.189577	heat shock protein 105 kDa isoform 1 [Homo sapiens]
IPO8	19	0.516921	40	1.59847	importin-8 isoform 1 [Homo sapiens]
LRRC59	19	1.79481	16	1.34867	leucine-rich repeat-containing protein 59 [Homo sapiens]
MRPL17	19	3.73729	9	1.68999	39S ribosomal protein L17, mitochondrial [Homo sapiens]
PDHB	19	1.29172	6	-0.255641	pyruvate dehydrogenase E1 component subunit beta, mitochondrial isoform 1 precursor [Homo sapiens]
PRPF19	19	0.63672	13	0.121913	pre-mRNA-processing factor 19 [Homo sapiens]
RPL17	19	0.208515	46	2.14077	60S ribosomal protein L17 isoform a [Homo sapiens]
RPL31	19	1.35899	0	0	60S ribosomal protein L31 isoform 1 [Homo sapiens]
RPL8	19	0.239744	40	1.79532	60S ribosomal protein L8 [Homo sapiens]
TPR	19	0.985511	22	1.28128	nucleoprotein TPR [Homo sapiens]
AMOT	18.5	1.76487	20	1.95396	angiomotin isoform 1 [Homo sapiens]
DDX1	18.5	1.00696	11	0.13558	ATP-dependent RNA helicase DDX1 [Homo sapiens]
HCFC1	18.5	0.443625	14	0.0760003	host cell factor 1 [Homo sapiens]
PDHA1	18.5	1.65359	4	-0.306746	pyruvate dehydrogenase E1 component subunit alpha, somatic form, mitochondrial isoform 1 precursor [Homo sapiens]
PDPR	18.5	5.68694	0	0	pyruvate dehydrogenase phosphatase regulatory subunit, mitochondrial precursor [Homo sapiens]
PRMT1	18.5	0.197557	17	0.113549	protein arginine N-methyltransferase 1 isoform 1 [Homo sapiens]
RUVBL2	18.5	-0.0273564	8	-0.609278	ruvB-like 2 [Homo sapiens]
ANAPC1	18	1.0727	0	0	anaphase-promoting complex subunit 1 [Homo sapiens]
EIF3F	18	-0.346245	31	0.178534	eukaryotic translation initiation factor 3 subunit F [Homo sapiens]
FLNB	18	0.0338456	9	-0.523941	filamin-B isoform 1 [Homo sapiens]
MATR3	18	0.236852	16	0.0901162	matrin-3 isoform a [Homo sapiens]
MRPL55	18	5.30844	10	3.43956	39S ribosomal protein L55, mitochondrial isoform a [Homo sapiens]
PHGDH	18	-0.186004	16	-0.228213	D-3-phosphoglycerate dehydrogenase [Homo sapiens]
PROSER1	18	1.98528	11	0.986172	hypothetical protein LOC80209 isoform 1 [Homo sapiens]
PTS	18	1.41192	12	0.694866	6-pyruvoyl tetrahydrobiopterin synthase [Homo sapiens]
RPL13	18	0.255623	17	0.169246	60S ribosomal protein L13 [Homo sapiens]
RTCB	18	1.40824	20	1.66578	tRNA-splicing ligase RtcB homolog [Homo sapiens]
RUVBL1	18	-0.204776	18	-0.204776	ruvB-like 1 [Homo sapiens]
SART1	18	0.779829	30	1.87964	U4/U6.U5 tri-snRNP-associated protein 1 [Homo sapiens]
BUB1B	17.5	6.86845	11	5.83981	mitotic checkpoint serine/threonine-protein kinase BUB1 beta [Homo sapiens]
DDX3X	17.5	-0.174848	29	0.275859	ATP-dependent RNA helicase DDX3X isoform 2 [Homo sapiens]
DLAT	17.5	1.3507	6	-0.224556	dihydrolipoyllysine-residue acetyltransferase component of pyruvate dehydrogenase complex, mitochondrial precursor [Homo sapiens]
HNRNPDL	17.5	1.46398	21	1.90503	heterogeneous nuclear ribonucleoprotein D-like [Homo sapiens]
MYBBP1A	17.5	-0.0869169	23	0.138945	myb-binding protein 1A isoform 1 [Homo sapiens]
PPM1B	17.5	-0.169037	13	0.18536	protein phosphatase 1B isoform 1 [Homo sapiens]
PRPSAP1	17.5	0.362801	42	1.99701	phosphoribosyl pyrophosphate synthase-associated protein 1 [Homo sapiens]
RPL27A	17.5	0.632217	25	1.38096	60S ribosomal protein L27a [Homo sapiens]
ACTR1A	17	0.772731	15	0.59221	alpha-centractin [Homo sapiens]
CHD4	17	0.322718	10	-0.22511	chromodomain-helicase-DNA-binding protein 4 [Homo sapiens]
EIF3G	17	0.0664536	15	-0.0551909	eukaryotic translation initiation factor 3 subunit G [Homo sapiens]
GEMIN2	17	0.88025	0	0	gem-associated protein 2 isoform alpha [Homo sapiens]
IGF2BP1	17	0.197357	9	-0.413683	insulin-like growth factor 2 mRNA-binding protein 1 isoform 1 [Homo sapiens]
MRPL54	17	6.25269	0	0	39S ribosomal protein L54, mitochondrial precursor [Homo sapiens]
MYCBP2	17	0.251422	13	0.0479391	probable E3 ubiquitin-protein ligase MYCBP2 [Homo sapiens]
POLRMT	17	2.29341	10	1.13566	DNA-directed RNA polymerase, mitochondrial precursor [Homo sapiens]
POTEF	17	0.352104	16	0.304271	POTE ankyrin domain family member F [Homo sapiens]
RARS	17	0.141048	14	-0.0480231	arginyl-tRNA synthetase, cytoplasmic [Homo sapiens]
RPS11	17	0.0875623	14	-0.163159	40S ribosomal protein S11 [Homo sapiens]
SPIN4	17	2.96804	7	0.932046	spindlin-4 [Homo sapiens]
SRRM2	17	-0.567881	29	-0.238275	serine/arginine repetitive matrix protein 2 [Homo sapiens]
BCLAF1	16.5	0.136479	14	0.0641057	bcl-2-associated transcription factor 1 isoform 1 [Homo sapiens]
DARS	16.5	0.101125	11	-0.286604	aspartate--tRNA ligase, cytoplasmic [Homo sapiens]
DHX15	16.5	-0.375364	51	1.07562	putative pre-mRNA-splicing factor ATP-dependent RNA helicase DHX15 [Homo sapiens]
EEF1G	16.5	-0.0208217	31	0.981417	elongation factor 1-gamma [Homo sapiens]
FOXK2	16.5	5.57459	0	0	forkhead box protein K2 [Homo sapiens]
GOLGA2	16.5	4.38066	41	6.81331	Golgin subfamily A member 2 [Homo sapiens]
HSPA4	16.5	-0.269114	7	-0.43441	heat shock 70 kDa protein 4 [Homo sapiens]
PCBP1	16.5	0.700457	39	3.21803	poly(rC)-binding protein 1 [Homo sapiens]
RPL23A	16.5	0.825396	8	-0.0691147	60S ribosomal protein L23a [Homo sapiens]
RPS13	16.5	-0.078976	19	0.0768328	40S ribosomal protein S13 [Homo sapiens]
TCP1	16.5	-0.467213	35	-0.13634	T-complex protein 1 subunit alpha isoform a [Homo sapiens]
TNRC6B	16.5	1.96699	11	1.08955	trinucleotide repeat-containing gene 6B protein isoform 1 [Homo sapiens]
CEP70	16	2.41078	4	0.196162	centrosomal protein of 70 kDa [Homo sapiens]
DCTN1	16	0.634109	20	0.97671	dynactin subunit 1 isoform 3 [Homo sapiens]
EXOSC10	16	0.991982	10	0.273595	exosome component 10 isoform 1 [Homo sapiens]
GART	16	0.465979	9	-0.245393	trifunctional purine biosynthetic protein adenosine-3 isoform 1 [Homo sapiens]
GLUD1	16	0.489422	37	1.90536	glutamate dehydrogenase 1, mitochondrial precursor [Homo sapiens]
MRPL32	16	5.92041	21	6.56324	39S ribosomal protein L32, mitochondrial precursor [Homo sapiens]
MRPL49	16	3.2224	11	2.2182	39S ribosomal protein L49, mitochondrial [Homo sapiens]
PRPF6	16	1.36284	3	-0.43176	pre-mRNA-processing factor 6 [Homo sapiens]
PSMD2	16	-0.152551	6	-0.41381	26S proteasome non-ATPase regulatory subunit 2 isoform 1 [Homo sapiens]
U2AF2	16	1.60622	11	0.857236	splicing factor U2AF 65 kDa subunit isoform b [Homo sapiens]
VCP	16	-0.30067	23	-0.154669	transitional endoplasmic reticulum ATPase [Homo sapiens]
ATP5F1B	15.5	0.377048	38	2.21075	ATP synthase subunit beta, mitochondrial precursor [Homo sapiens]
DDX17	15.5	0.0537286	14	-0.0634404	probable ATP-dependent RNA helicase DDX17 isoform 3 [Homo sapiens]
RPL22	15.5	0.726373	22	1.53726	60S ribosomal protein L22 proprotein [Homo sapiens]
RPL23	15.5	-0.44335	24	0.083194	60S ribosomal protein L23 [Homo sapiens]
RPS16	15.5	-0.355955	31	0.381969	40S ribosomal protein S16 [Homo sapiens]
ACADM	15	4.63279	8	2.63752	medium-chain specific acyl-CoA dehydrogenase, mitochondrial isoform a precursor [Homo sapiens]
CCT8	15	-0.466713	36	-0.219451	T-complex protein 1 subunit theta isoform 1 [Homo sapiens]
GEMIN4	15	-0.238437	0	0	component of gems 4 [Homo sapiens]
MRM3	15	6.45311	0	0	RNA methyltransferase-like protein 1 [Homo sapiens]
MRPL20	15	5.48476	10	4.20815	39S ribosomal protein L20, mitochondrial precursor [Homo sapiens]
MTREX	15	0.660267	18	0.9702	superkiller viralicidic activity 2-like 2 [Homo sapiens]
SFPQ	15	0.111876	32	1.01126	splicing factor, proline- and glutamine-rich [Homo sapiens]
HNRNPA0	14.5	2.35848	2	-0.411429	heterogeneous nuclear ribonucleoprotein A0 [Homo sapiens]
MRPL42	14.5	5.23351	6	2.57919	39S ribosomal protein L42, mitochondrial isoform a [Homo sapiens]
MRPL53	14.5	4.5579	9	3.05517	39S ribosomal protein L53, mitochondrial precursor [Homo sapiens]
PDIA6	14.5	1.4265	16	1.65602	protein disulfide-isomerase A6 isoform d precursor [Homo sapiens]
RPS18	14.5	0.137144	11	-0.179488	40S ribosomal protein S18 [Homo sapiens]
RPS27A	14.5	-0.367927	20	-0.325808	ubiquitin-40S ribosomal protein S27a precursor [Homo sapiens]
SNRPD3	14.5	-0.168182	31	0.207762	small nuclear ribonucleoprotein Sm D3 [Homo sapiens]
SNX9	14.5	6.38392	7	4.29124	sorting nexin-9 [Homo sapiens]
ALMS1	14	0.403481	11	0.222046	Alstrom syndrome protein 1 [Homo sapiens]
CEP350	14	1.13353	9	0.532678	centrosome-associated protein 350 [Homo sapiens]
DDX54	14	1.88356	5	0.26939	ATP-dependent RNA helicase DDX54 isoform 1 [Homo sapiens]
EIF5AL1	14	2.64942	0	0	eukaryotic translation initiation factor 5A-1-like [Homo sapiens]
HIST1H4A	14	0.511013	9	0.0551248	histone H4 [Homo sapiens]
HIST1H4B	14	0.511013	9	0.0551248	histone H4 [Homo sapiens]
HIST1H4C	14	0.511013	9	0.0551248	histone H4 [Homo sapiens]
HIST1H4D	14	0.511013	9	0.0551248	histone H4 [Homo sapiens]
HIST1H4E	14	0.511013	9	0.0551248	histone H4 [Homo sapiens]
HIST1H4F	14	0.511013	9	0.0551248	histone H4 [Homo sapiens]
HIST1H4H	14	0.511013	9	0.0551248	histone H4 [Homo sapiens]
HIST1H4I	14	0.511013	9	0.0551248	histone H4 [Homo sapiens]
HIST1H4J	14	0.511013	9	0.0551248	histone H4 [Homo sapiens]
HIST1H4K	14	0.511013	9	0.0551248	histone H4 [Homo sapiens]
HIST1H4L	14	0.511013	9	0.0551248	histone H4 [Homo sapiens]
HIST2H4A	14	0.511013	9	0.0551248	histone H4 [Homo sapiens]
HIST2H4B	14	0.511013	9	0.0551248	histone H4 [Homo sapiens]
HIST4H4	14	0.511013	9	0.0551248	histone H4 [Homo sapiens]
ILF2	14	-0.202763	15	-0.124898	interleukin enhancer-binding factor 2 [Homo sapiens]
LUC7L2	14	0.762635	19	1.28419	putative RNA-binding protein Luc7-like 2 isoform 1 [Homo sapiens]
MRPL18	14	4.62084	0	0	39S ribosomal protein L18, mitochondrial precursor [Homo sapiens]
MYH9	14	0.0287672	19	0.289966	myosin-9 [Homo sapiens]
PDCD11	14	0.236734	17	0.414251	protein RRP5 homolog [Homo sapiens]
PSMC4	14	1.32054	9	-0.175652	26S protease regulatory subunit 6B isoform 2 [Homo sapiens]
RPL12	14	-0.067681	19	0.421832	60S ribosomal protein L12 [Homo sapiens]
RPS15A	14	-0.0853743	15	-0.0299266	40S ribosomal protein S15a [Homo sapiens]
SNRNP40	14	1.30459	8	0.423434	U5 small nuclear ribonucleoprotein 40 kDa protein [Homo sapiens]
SPIN2A	14	1.00115	17	1.32291	spindlin-2A [Homo sapiens]
TMPO	14	2.08928	8	0.797641	thymopoietin isoform beta [Homo sapiens]
ZYX	14	0.702306	9	0.210544	zyxin [Homo sapiens]
CCT7	13.5	-0.459036	28	0.268112	T-complex protein 1 subunit eta isoform a [Homo sapiens]
DDB1	13.5	-0.609039	22	-0.372574	DNA damage-binding protein 1 [Homo sapiens]
DDX21	13.5	-0.336987	36	0.568746	nucleolar RNA helicase 2 isoform 1 [Homo sapiens]
EIF3E	13.5	-0.383147	31	0.0765079	eukaryotic translation initiation factor 3 subunit E [Homo sapiens]
H2AFX	13.5	0.886486	7	0.162904	histone H2AX [Homo sapiens]
MRPL52	13.5	7.40634	0	0	39S ribosomal protein L52, mitochondrial isoform a [Homo sapiens]
RPL18	13.5	-0.063449	25	0.878865	60S ribosomal protein L18 [Homo sapiens]
RPS12	13.5	0.102124	22	0.826764	40S ribosomal protein S12 [Homo sapiens]
TSR1	13.5	0.332267	12	0.211535	pre-rRNA-processing protein TSR1 homolog [Homo sapiens]
ARHGEF2	13	0.949454	4	-0.0887239	rho guanine nucleotide exchange factor 2 isoform 1 [Homo sapiens]
CCAR1	13	0.302705	13	0.302705	cell division cycle and apoptosis regulator protein 1 isoform a [Homo sapiens]
DECR1	13	3.92303	5	1.41598	2,4-dienoyl-CoA reductase, mitochondrial precursor [Homo sapiens]
DOCK7	13	-0.107952	32	0.405002	dedicator of cytokinesis protein 7 [Homo sapiens]
EIF3I	13	-0.08642	17	0.162445	eukaryotic translation initiation factor 3 subunit I [Homo sapiens]
GTF2I	13	0.599659	13	0.599659	general transcription factor II-I isoform 5 [Homo sapiens]
H2AFJ	13	0.370133	0	0	histone H2A.J [Homo sapiens]
HIST1H2AD	13	0.270703	0	0	histone H2A type 1-D [Homo sapiens]
HIST1H2AG	13	0.282776	0	0	histone H2A type 1 [Homo sapiens]
HIST1H2AH	13	0.296016	0	0	histone H2A type 1-H [Homo sapiens]
HIST1H2AI	13	0.282776	0	0	histone H2A type 1 [Homo sapiens]
HIST1H2AJ	13	0.296016	0	0	histone cluster 1, H2aj [Homo sapiens]
HIST1H2AK	13	0.282776	0	0	histone H2A type 1 [Homo sapiens]
HIST1H2AL	13	0.282776	0	0	histone H2A type 1 [Homo sapiens]
HIST1H2AM	13	0.282776	0	0	histone H2A type 1 [Homo sapiens]
IPO5	13	-0.0626131	21	0.369279	importin-5 [Homo sapiens]
LYAR	13	2.10264	8	1.05355	cell growth-regulating nucleolar protein [Homo sapiens]
MRPS18A	13	5.53878	12	5.30153	28S ribosomal protein S18a, mitochondrial isoform 1 precursor [Homo sapiens]
MTHFD1L	13	0.730336	27	2.22297	monofunctional C1-tetrahydrofolate synthase, mitochondrial precursor [Homo sapiens]
PLRG1	13	2.34872	0	0	pleiotropic regulator 1 [Homo sapiens]
PRPF3	13	1.17859	8	0.481979	U4/U6 small nuclear ribonucleoprotein Prp3 [Homo sapiens]
RPL15	13	0.623533	9	0.15471	60S ribosomal protein L15 isoform 1 [Homo sapiens]
RPL18A	13	0.165112	7	-0.389274	60S ribosomal protein L18a [Homo sapiens]
RPL21	13	-0.297867	29	0.587046	60S ribosomal protein L21 [Homo sapiens]
THRAP3	13	0.0293665	8	-0.198977	thyroid hormone receptor-associated protein 3 [Homo sapiens]
AMD1	12.5	2.84988	3	0.383634	S-adenosylmethionine decarboxylase proenzyme isoform 1 precursor [Homo sapiens]
FUS	12.5	1.42281	0	0	RNA-binding protein FUS isoform 2 [Homo sapiens]
LRPPRC	12.5	0.0571543	18	0.36701	leucine-rich PPR motif-containing protein, mitochondrial precursor [Homo sapiens]
RPL11	12.5	0.530414	20	1.46961	60S ribosomal protein L11 [Homo sapiens]
RPL27	12.5	-0.454679	25	0.230889	60S ribosomal protein L27 [Homo sapiens]
SNRPA1	12.5	0.378552	19	1.079	U2 small nuclear ribonucleoprotein A' [Homo sapiens]
ACLY	12	0.260086	13	0.348187	ATP-citrate synthase isoform 1 [Homo sapiens]
AIMP1	12	0.706435	19	1.52995	aminoacyl tRNA synthase complex-interacting multifunctional protein 1 isoform a precursor [Homo sapiens]
ATP5F1A	12	-0.304515	20	0.155998	ATP synthase subunit alpha, mitochondrial precursor [Homo sapiens]
DDX5	12	0.0356962	6	-0.562565	probable ATP-dependent RNA helicase DDX5 [Homo sapiens]
DNAJA2	12	-0.408693	11	-0.448674	dnaJ homolog subfamily A member 2 [Homo sapiens]
EEF1B2	12	1.85096	5	0.309009	elongation factor 1-beta [Homo sapiens]
EIF2S3	12	0.0349653	17	0.395586	eukaryotic translation initiation factor 2 subunit 3 [Homo sapiens]
GTPBP10	12	4.60175	7	2.95368	GTP-binding protein 10 isoform 2 [Homo sapiens]
HIST2H2AA3	12	0.253926	15	0.547313	histone H2A type 2-A [Homo sapiens]
HIST2H2AA4	12	0.253081	15	0.546397	histone H2A type 2-A [Homo sapiens]
HIST2H2AC	12	0.271746	15	0.561639	histone H2A type 2-C [Homo sapiens]
HNRNPH2	12	-0.150221	26	0.373123	heterogeneous nuclear ribonucleoprotein H2 [Homo sapiens]
MAPKAPK5	12	4.1547	8	2.86918	MAP kinase-activated protein kinase 5 isoform 1 [Homo sapiens]
ODR4	12	0.526984	0	0	protein odr-4 homolog isoform 3 [Homo sapiens]
PPM1G	12	5.23857	12	5.23857	protein phosphatase 1G [Homo sapiens]
PSMC3	12	-0.143782	17	0.10193	26S protease regulatory subunit 6A [Homo sapiens]
RAVER1	12	0.828996	3	-0.302822	ribonucleoprotein PTB-binding 1 [Homo sapiens]
RNGTT	12	1.63659	0	0	mRNA-capping enzyme [Homo sapiens]
RPL13A	12	0.0798803	9	-0.167588	60S ribosomal protein L13a [Homo sapiens]
RRP12	12	1.32449	14	1.64863	RRP12-like protein isoform 2 [Homo sapiens]
SMARCC1	12	0.937612	16	1.47199	SWI/SNF complex subunit SMARCC1 [Homo sapiens]
BMS1	11.5	0.0410386	13	0.147265	ribosome biogenesis protein BMS1 homolog [Homo sapiens]
CCT6A	11.5	-0.409361	31	-0.241408	T-complex protein 1 subunit zeta isoform a [Homo sapiens]
MRPL33	11.5	3.70317	8	2.65511	39S ribosomal protein L33, mitochondrial isoform a [Homo sapiens]
NME4	11.5	5.85691	0	0	nucleoside diphosphate kinase, mitochondrial precursor [Homo sapiens]
PSMC2	11.5	0.00405209	12	0.0465982	26S protease regulatory subunit 7 isoform 1 [Homo sapiens]
RBBP7	11.5	1.44269	9	0.92071	histone-binding protein RBBP7 isoform 2 [Homo sapiens]
RPL30	11.5	0.128212	12	0.191948	60S ribosomal protein L30 [Homo sapiens]
AAMDC	11	1.3448	28	3.64178	mth938 domain-containing protein [Homo sapiens]
ASCC3	11	-0.123564	8	-0.263014	activating signal cointegrator 1 complex subunit 3 isoform a [Homo sapiens]
ATP5PO	11	4.72878	8	3.6687	ATP synthase subunit O, mitochondrial precursor [Homo sapiens]
BOLA2	11	0.24735	14	0.490757	BolA-like protein 2 [Homo sapiens]
BOLA2B	11	0.24735	14	0.490757	bolA-like protein 2 [Homo sapiens]
CDC37	11	0.00464762	7	-0.133122	hsp90 co-chaperone Cdc37 [Homo sapiens]
CSNK2A1	11	0.318702	17	0.845574	casein kinase II subunit alpha isoform a [Homo sapiens]
DDX56	11	2.04171	0	0	probable ATP-dependent RNA helicase DDX56 [Homo sapiens]
EIF3L	11	-0.470729	19	-0.215333	eukaryotic translation initiation factor 3 subunit L isoform 1 [Homo sapiens]
GAPDH	11	0.128539	46	3.65783	glyceraldehyde-3-phosphate dehydrogenase [Homo sapiens]
GRWD1	11	1.7844	0	0	glutamate-rich WD repeat-containing protein 1 [Homo sapiens]
HNRNPUL1	11	0.293614	16	0.831967	heterogeneous nuclear ribonucleoprotein U-like protein 1 isoform a [Homo sapiens]
KHDRBS1	11	1.19943	0	0	KH domain-containing, RNA-binding, signal transduction-associated protein 1 isoform 1 [Homo sapiens]
KTN1	11	2.38395	9	1.89269	kinectin isoform a [Homo sapiens]
NDUFS3	11	1.78085	4	0.343548	NADH dehydrogenase [ubiquinone] iron-sulfur protein 3, mitochondrial precursor [Homo sapiens]
NIPSNAP2	11	2.11147	7	1.247	protein NipSnap homolog 2 [Homo sapiens]
PA2G4	11	0.528153	7	0.132318	proliferation-associated protein 2G4 [Homo sapiens]
POLDIP2	11	1.67641	6	0.585417	polymerase delta-interacting protein 2 [Homo sapiens]
PPIA	11	0.573111	20	1.81716	peptidyl-prolyl cis-trans isomerase A [Homo sapiens]
PRKAR1A	11	0.13468	24	1.32985	cAMP-dependent protein kinase type I-alpha regulatory subunit isoform a [Homo sapiens]
PSMD1	11	-0.23521	23	0.203871	26S proteasome non-ATPase regulatory subunit 1 isoform 1 [Homo sapiens]
RBBP4	11	1.16237	8	0.582633	histone-binding protein RBBP4 isoform b [Homo sapiens]
RPS23	11	-0.0884453	8	-0.346628	40S ribosomal protein S23 [Homo sapiens]
SLC4A1AP	11	0.911426	13	1.1791	kanadaptin [Homo sapiens]
VWA8	11	1.11962	0	0	von Willebrand factor A domain-containing protein 8 isoform b precursor [Homo sapiens]
YTHDC2	11	0.750398	3	-0.317646	probable ATP-dependent RNA helicase YTHDC2 [Homo sapiens]
EIF2S2	10.5	0.29297	5	-0.186701	eukaryotic translation initiation factor 2 subunit 2 [Homo sapiens]
HADHB	10.5	0.767793	6	0.243701	trifunctional enzyme subunit beta, mitochondrial isoform 1 precursor [Homo sapiens]
MRPL51	10.5	4.66537	16	5.92041	39S ribosomal protein L51, mitochondrial [Homo sapiens]
NAP1L1	10.5	0.265658	21	1.47874	nucleosome assembly protein 1-like 1 [Homo sapiens]
PPP1CA	10.5	0.426047	23	1.84143	serine/threonine-protein phosphatase PP1-alpha catalytic subunit isoform 3 [Homo sapiens]
PPP1CC	10.5	0.539887	23	2.12701	serine/threonine-protein phosphatase PP1-gamma catalytic subunit [Homo sapiens]
QPCTL	10.5	0.402159	5	0.0372722	glutaminyl-peptide cyclotransferase-like protein isoform 1 [Homo sapiens]
RPS24	10.5	0.0222665	18	0.639033	40S ribosomal protein S24 isoform c [Homo sapiens]
SERBP1	10.5	0.239936	18	1.09727	plasminogen activator inhibitor 1 RNA-binding protein isoform 1 [Homo sapiens]
ATAD3A	10	0.0663692	21	0.608869	ATPase family AAA domain-containing protein 3A isoform 2 [Homo sapiens]
AUH	10	7.875	0	0	methylglutaconyl-CoA hydratase, mitochondrial precursor [Homo sapiens]
BYSL	10	1.08502	7	0.535407	bystin [Homo sapiens]
CLPX	10	2.18235	3	0.265189	ATP-dependent Clp protease ATP-binding subunit clpX-like, mitochondrial precursor [Homo sapiens]
COPB1	10	-0.110051	15	0.119018	coatomer subunit beta [Homo sapiens]
DSP	10	-0.041928	19	0.419098	desmoplakin isoform I [Homo sapiens]
EEF1D	10	0.70099	10	0.70099	elongation factor 1-delta isoform 1 [Homo sapiens]
EP400	10	1.36644	0	0	E1A-binding protein p400 [Homo sapiens]
EXOSC2	10	2.05152	0	0	exosome complex exonuclease RRP4 [Homo sapiens]
GANAB	10	0.388356	10	0.388356	neutral alpha-glucosidase AB isoform 2 precursor [Homo sapiens]
GNL3	10	0.505979	6	-0.0253512	guanine nucleotide-binding protein-like 3 isoform 1 [Homo sapiens]
GTPBP1	10	2.42904	0	0	GTP-binding protein 1 [Homo sapiens]
KHSRP	10	0.272075	13	0.549771	far upstream element-binding protein 2 [Homo sapiens]
MAP4	10	0.578776	7	0.16873	microtubule-associated protein 4 isoform 4 [Homo sapiens]
METTL15	10	7.65205	0	0	probable S-adenosyl-L-methionine-dependent methyltransferase METT5D1 isoform 1 [Homo sapiens]
MOGS	10	0.926272	4	0.119404	mannosyl-oligosaccharide glucosidase isoform 2 [Homo sapiens]
MRPS22	10	1.41631	5	0.373901	28S ribosomal protein S22, mitochondrial [Homo sapiens]
NDUFAF4	10	3.05232	5	1.42473	NADH dehydrogenase [ubiquinone] 1 alpha subcomplex assembly factor 4 [Homo sapiens]
PCBP2	10	0.203214	22	1.59886	poly(rC)-binding protein 2 isoform c [Homo sapiens]
PIP5K1A	10	1.71247	14	2.53824	phosphatidylinositol-4-phosphate 5-kinase type-1 alpha isoform 3 [Homo sapiens]
PLS3	10	1.10598	20	2.8253	plastin-3 isoform 1 [Homo sapiens]
PPIL4	10	0.23718	14	0.482624	peptidyl-prolyl cis-trans isomerase-like 4 [Homo sapiens]
RPL10	10	-0.336421	18	0.219313	60S ribosomal protein L10 [Homo sapiens]
RPL10A	10	-0.533252	18	-0.141778	60S ribosomal protein L10a [Homo sapiens]
RPL19	10	1.39623	0	0	60S ribosomal protein L19 [Homo sapiens]
RPL26	10	0.777002	11	0.938592	60S ribosomal protein L26 [Homo sapiens]
RPL26L1	10	0.854734	11	1.02656	60S ribosomal protein L26-like 1 [Homo sapiens]
RPL36	10	0.229387	4	-0.482581	60S ribosomal protein L36 [Homo sapiens]
RPS25	10	0.207275	9	0.0571975	40S ribosomal protein S25 [Homo sapiens]
SEC16A	10	-0.266483	8	-0.37995	protein transport protein Sec16A [Homo sapiens]
SERPINH1	10	-0.137144	27	0.798384	serpin H1 precursor [Homo sapiens]
SMC1A	10	1.05562	5	0.168007	structural maintenance of chromosomes protein 1A isoform 1 [Homo sapiens]
SRPK1	10	1.35162	0	0	SRSF protein kinase 1 [Homo sapiens]
TNKS1BP1	10	0.888402	0	0	182 kDa tankyrase-1-binding protein [Homo sapiens]
VARS	10	0.920874	0	0	valine--tRNA ligase [Homo sapiens]
ZNF207	10	7.00475	5	5.44181	zinc finger protein 207 isoform b [Homo sapiens]
CIP2A	9.5	1.31618	4	0.344129	protein CIP2A [Homo sapiens]
CORO1C	9.5	0.868915	13	1.43152	coronin-1C isoform 1 [Homo sapiens]
DCTN2	9.5	0.401381	9	0.330088	dynactin subunit 2 [Homo sapiens]
EIF2S1	9.5	0.311114	9	0.266008	eukaryotic translation initiation factor 2 subunit 1 [Homo sapiens]
HNRNPA3	9.5	0.434747	3	-0.323044	heterogeneous nuclear ribonucleoprotein A3 [Homo sapiens]
MRPL30	9.5	7.66616	3	6.2928	39S ribosomal protein L30, mitochondrial precursor [Homo sapiens]
PSMC5	9.5	-0.087535	9	-0.122431	26S protease regulatory subunit 8 [Homo sapiens]
RANBP9	9.5	0.670519	3	-0.481599	ran-binding protein 9 [Homo sapiens]
RPS5	9.5	-0.125279	8	-0.270714	40S ribosomal protein S5 [Homo sapiens]
SF3A1	9.5	-0.131475	14	0.273542	splicing factor 3A subunit 1 isoform 1 [Homo sapiens]
TIMM50	9.5	0.568375	4	-0.201891	mitochondrial import inner membrane translocase subunit TIM50 [Homo sapiens]
USP39	9.5	0.0808006	10	0.125056	U4/U6.U5 tri-snRNP-associated protein 2 [Homo sapiens]
ABCE1	9	-0.1205	5	-0.367692	ATP-binding cassette sub-family E member 1 [Homo sapiens]
ANAPC7	9	1.58456	7	1.10579	anaphase-promoting complex subunit 7 isoform b [Homo sapiens]
BCAS2	9	2.48365	5	1.15197	pre-mRNA-splicing factor SPF27 [Homo sapiens]
CMBL	9	0.602916	6	0.236511	carboxymethylenebutenolidase homolog [Homo sapiens]
COPG2	9	0.276369	6	-0.0146358	coatomer subunit gamma-2 [Homo sapiens]
DCTPP1	9	2.25019	19	4.42634	dCTP pyrophosphatase 1 [Homo sapiens]
DNAJA3	9	-0.202271	6	-0.419878	dnaJ homolog subfamily A member 3, mitochondrial isoform 2 [Homo sapiens]
EBNA1BP2	9	1.19935	0	0	probable rRNA-processing protein EBP2 isoform 1 [Homo sapiens]
EEFSEC	9	3.44306	0	0	selenocysteine-specific elongation factor [Homo sapiens]
EIF5B	9	0.0824533	15	0.450583	eukaryotic translation initiation factor 5B [Homo sapiens]
FARSB	9	1.09364	0	0	phenylalanyl-tRNA synthetase beta chain [Homo sapiens]
GCC2	9	2.05006	0	0	GRIP and coiled-coil domain-containing protein 2 [Homo sapiens]
GCN1	9	-0.388239	18	-0.216733	translational activator GCN1 [Homo sapiens]
GEMIN5	9	-0.21752	7	-0.280455	gem-associated protein 5 isoform 1 [Homo sapiens]
HDLBP	9	0.527933	8	0.412003	vigilin isoform a [Homo sapiens]
IGF2BP3	9	0.610975	5	-0.104897	insulin-like growth factor 2 mRNA-binding protein 3 [Homo sapiens]
MRPL48	9	2.82727	6	1.84699	39S ribosomal protein L48, mitochondrial precursor [Homo sapiens]
PRRC2A	9	-0.303605	15	0.0754109	protein PRRC2A [Homo sapiens]
RGPD8	9	0.578586	13	1.09962	RANBP2-like and GRIP domain-containing protein 8 [Homo sapiens]
RPL24	9	0.0879699	7	-0.233224	60S ribosomal protein L24 [Homo sapiens]
RPLP1	9	0.0490271	3	-0.503154	60S acidic ribosomal protein P1 isoform 1 [Homo sapiens]
SLC25A5	9	-0.317015	12	-0.176576	ADP/ATP translocase 2 [Homo sapiens]
SMC2	9	0.439917	15	1.33766	structural maintenance of chromosomes protein 2 [Homo sapiens]
SND1	9	-0.0599999	24	1.31009	staphylococcal nuclease domain-containing protein 1 [Homo sapiens]
TP53BP1	9	1.50886	7	1.07767	tumor suppressor p53-binding protein 1 isoform 2 [Homo sapiens]
USP7	9	-0.141593	8	-0.225428	ubiquitin carboxyl-terminal hydrolase 7 isoform 1 [Homo sapiens]
WIZ	9	1.09404	7	0.763686	protein Wiz [Homo sapiens]
ZBTB24	9	1.79477	0	0	zinc finger and BTB domain-containing protein 24 isoform 1 [Homo sapiens]
ALDOA	8.5	1.09802	14	2.20254	fructose-bisphosphate aldolase A [Homo sapiens]
BCKDK	8.5	2.89742	18	5.23407	[3-methyl-2-oxobutanoate dehydrogenase [lipoamide]] kinase, mitochondrial isoform b [Homo sapiens]
CDC5L	8.5	-0.0447162	20	1.1876	cell division cycle 5-like protein [Homo sapiens]
EIF4A1	8.5	-0.568848	16	-0.285733	eukaryotic initiation factor 4A-I [Homo sapiens]
LARP1	8.5	-0.0692596	0	0	la-related protein 1 [Homo sapiens]
LDHB	8.5	1.15452	12	1.8179	L-lactate dehydrogenase B chain [Homo sapiens]
MCM5	8.5	0.189316	18	1.31731	DNA replication licensing factor MCM5 [Homo sapiens]
MRPS18B	8.5	2.9237	9	3.09459	28S ribosomal protein S18b, mitochondrial precursor [Homo sapiens]
OTUD4	8.5	-0.400537	24	-0.104244	OTU domain-containing protein 4 isoform 3 [Homo sapiens]
PSMA2	8.5	0.0764046	12	0.34351	proteasome subunit alpha type-2 [Homo sapiens]
RPL32	8.5	-0.139743	6	-0.398231	60S ribosomal protein L32 [Homo sapiens]
SLAIN2	8.5	0.174897	9	0.233461	SLAIN motif-containing protein 2 [Homo sapiens]
TRIP6	8.5	0.363594	4	-0.175759	thyroid receptor-interacting protein 6 [Homo sapiens]
AIFM1	8	-0.395805	3	-0.596049	apoptosis-inducing factor 1, mitochondrial isoform 1 precursor [Homo sapiens]
AQR	8	0.786138	7	0.609524	intron-binding protein aquarius [Homo sapiens]
C8orf33	8	4.63712	5	3.12173	hypothetical protein LOC65265 [Homo sapiens]
CACYBP	8	-0.00885454	8	-0.00885454	calcyclin-binding protein isoform 2 [Homo sapiens]
CAPZB	8	1.56144	5	0.747467	F-actin-capping protein subunit beta isoform 1 [Homo sapiens]
CNOT2	8	1.05958	0	0	CCR4-NOT transcription complex subunit 2 [Homo sapiens]
CPSF6	8	0.17265	7	0.0870205	cleavage and polyadenylation specificity factor subunit 6 [Homo sapiens]
CTNNA1	8	2.53845	6	1.85309	catenin alpha-1 [Homo sapiens]
DDX6	8	0.527489	4	-0.0370406	probable ATP-dependent RNA helicase DDX6 [Homo sapiens]
DIDO1	8	0.961763	0	0	death-inducer obliterator 1 isoform c [Homo sapiens]
DKC1	8	0.740454	0	0	H/ACA ribonucleoprotein complex subunit 4 isoform 2 [Homo sapiens]
EEF1E1	8	2.51718	0	0	eukaryotic translation elongation factor 1 epsilon-1 isoform 2 [Homo sapiens]
EIF2B4	8	0.818592	4	0.324418	translation initiation factor eIF-2B subunit delta isoform 2 [Homo sapiens]
EIF4G1	8	-0.425556	25	0.380753	eukaryotic translation initiation factor 4 gamma 1 isoform 6 [Homo sapiens]
EIF6	8	1.40142	3	0.0207904	eukaryotic translation initiation factor 6 isoform a [Homo sapiens]
EPB41	8	2.00549	5	0.843812	protein 4.1 isoform 3 [Homo sapiens]
FBL	8	-0.0138395	8	-0.0138395	rRNA 2'-O-methyltransferase fibrillarin [Homo sapiens]
FRYL	8	-0.15846	16	0.331276	protein furry homolog-like [Homo sapiens]
GSPT1	8	1.28946	7	1.06683	eukaryotic peptide chain release factor GTP-binding subunit ERF3A isoform 2 [Homo sapiens]
KPNA2	8	0.040767	23	2.42882	importin subunit alpha-1 [Homo sapiens]
KRT6A	8	-0.0790469	0	0	keratin, type II cytoskeletal 6A [Homo sapiens] keratin 6A; keratin, epidermal type II, K6A; cytokeratin 6A; 56 cytoskeletal type II keratin [Homo sapiens]
MARK3	8	2.6201	0	0	MAP/microtubule affinity-regulating kinase 3 isoform a [Homo sapiens]
MOB1B	8	2.30446	14	3.98725	mps one binder kinase activator-like 1A [Homo sapiens]
MYCBP	8	0.0377958	2	-0.364264	C-Myc-binding protein [Homo sapiens]
NCAPD3	8	0.132909	9	0.239952	condensin-2 complex subunit D3 [Homo sapiens]
NDUFS2	8	1.02849	6	0.632931	NADH dehydrogenase [ubiquinone] iron-sulfur protein 2, mitochondrial isoform 2 precursor [Homo sapiens]
NEMF	8	2.31845	2	0.239883	serologically defined colon cancer antigen 1 [Homo sapiens]
NOL6	8	0.840833	7	0.68068	nucleolar protein 6 alpha isoform [Homo sapiens]
NOP56	8	0.246475	6	0.0524004	nucleolar protein 56 [Homo sapiens]
OBSL1	8	4.02208	0	0	obscurin-like protein 1 isoform 3 precursor [Homo sapiens]
PFAS	8	0.259645	6	-0.0342231	phosphoribosylformylglycinamidine synthase [Homo sapiens]
PRDX2	8	0.54019	18	2.27569	peroxiredoxin-2 isoform a [Homo sapiens]
PRKACA	8	0.0966323	11	0.415562	cAMP-dependent protein kinase catalytic subunit alpha isoform 1 [Homo sapiens]
PRPF4	8	0.842809	4	0.0431016	U4/U6 small nuclear ribonucleoprotein Prp4 isoform 1 [Homo sapiens]
PSMA1	8	0.881991	5	0.364052	proteasome subunit alpha type-1 isoform 2 [Homo sapiens]
PSMA4	8	0.0810283	17	1.0197	proteasome subunit alpha type-4 isoform 1 [Homo sapiens]
PSMC6	8	-0.108662	9	-0.0334375	26S protease regulatory subunit 10B [Homo sapiens]
PSMD12	8	0.22728	10	0.397231	26S proteasome non-ATPase regulatory subunit 12 isoform 1 [Homo sapiens]
PSME3	8	1.64219	8	1.64219	proteasome activator complex subunit 3 isoform 1 [Homo sapiens]
RTRAF	8	1.0569	9	1.30504	homeobox prox 1 [Homo sapiens]
SF3A3	8	0.532599	16	1.8927	splicing factor 3A subunit 3 [Homo sapiens]
SNRPE	8	0.0119485	15	0.668192	small nuclear ribonucleoprotein E [Homo sapiens]
SRSF1	8	0.491176	8	0.491176	serine/arginine-rich splicing factor 1 isoform 2 [Homo sapiens]
STRBP	8	1.51199	6	1.02885	spermatid perinuclear RNA-binding protein isoform 2 [Homo sapiens]
TCOF1	8	0.326656	8	0.326656	treacle protein isoform b [Homo sapiens]
TECR	8	1.85384	3	0.358503	very-long-chain enoyl-CoA reductase [Homo sapiens]
TRMT1L	8	1.81498	11	2.64681	TRM1-like protein [Homo sapiens]
TXN	8	0.406688	12	1.198	thioredoxin isoform 1 [Homo sapiens]
TXNDC5	8	3.69325	4	1.79646	thioredoxin domain-containing protein 5 isoform 3 [Homo sapiens]
UBA1	8	0.318722	20	1.87475	ubiquitin-like modifier-activating enzyme 1 [Homo sapiens]
UBR5	8	-0.33439	18	-0.0922295	E3 ubiquitin-protein ligase UBR5 [Homo sapiens]
UQCRC2	8	1.10753	2	-0.14482	cytochrome b-c1 complex subunit 2, mitochondrial precursor [Homo sapiens]
WARS2	8	3.34129	5	2.07901	tryptophanyl-tRNA synthetase, mitochondrial isoform 1 precursor [Homo sapiens]
YWHAE	8	-0.229622	39	0.973661	14-3-3 protein epsilon [Homo sapiens]
ZC3HAV1L	8	1.49401	2	0.0257234	zinc finger CCCH-type antiviral protein 1-like [Homo sapiens]
ZNF629	8	0.891838	0	0	zinc finger protein 629 [Homo sapiens]
ALYREF	7.5	0.692424	12	1.473	THO complex subunit 4 [Homo sapiens]
CD2BP2	7.5	1.14217	8	1.25976	CD2 antigen cytoplasmic tail-binding protein 2 [Homo sapiens]
CMAS	7.5	0.86698	0	0	N-acylneuraminate cytidylyltransferase [Homo sapiens]
COX5A	7.5	2.71963	7	2.53723	cytochrome c oxidase subunit 5A, mitochondrial precursor [Homo sapiens]
CSTB	7.5	0.463903	8	0.542333	cystatin-B [Homo sapiens]
EIF3H	7.5	-0.29175	16	0.330624	eukaryotic translation initiation factor 3 subunit H [Homo sapiens]
EXOSC8	7.5	3.14134	0	0	exosome complex exonuclease RRP43 [Homo sapiens]
GOLGA3	7.5	0.27264	7	0.208601	Golgin subfamily A member 3 isoform 1 [Homo sapiens]
HSPB1	7.5	0.76337	7	0.670831	heat shock protein beta-1 [Homo sapiens]
MRPL57	7.5	4.01061	6	3.3143	ribosomal protein 63, mitochondrial [Homo sapiens]
NUDT21	7.5	0.224129	11	0.582188	cleavage and polyadenylation specificity factor subunit 5 [Homo sapiens]
RBM3	7.5	1.57417	7	1.42911	putative RNA-binding protein 3 [Homo sapiens]
RBM5	7.5	-0.00806183	16	0.773115	RNA-binding protein 5 [Homo sapiens]
SKP1	7.5	1.83785	3	0.415387	S-phase kinase-associated protein 1 isoform a [Homo sapiens]
SRSF3	7.5	0.189861	14	1.21224	serine/arginine-rich splicing factor 3 [Homo sapiens]
STRAP	7.5	-0.0547695	5	-0.18252	serine-threonine kinase receptor-associated protein [Homo sapiens]
WDR6	7.5	-0.151187	7	-0.189781	WD repeat-containing protein 6 [Homo sapiens]
AGAP3	7	1.45333	0	0	arf-GAP with GTPase, ANK repeat and PH domain-containing protein 3 isoform a [Homo sapiens]
BRIX1	7	0.366546	5	0.116335	ribosome biogenesis protein BRX1 homolog [Homo sapiens]
CBS	7	1.29024	16	3.39566	cystathionine beta-synthase [Homo sapiens]
CEP170	7	0.997477	0	0	centrosomal protein of 170 kDa isoform beta [Homo sapiens]
CFL1	7	1.1737	13	2.67625	cofilin-1 [Homo sapiens]
CPSF2	7	1.96189	0	0	cleavage and polyadenylation specificity factor subunit 2 [Homo sapiens]
DHX57	7	0.205804	11	0.757219	putative ATP-dependent RNA helicase DHX57 [Homo sapiens]
DPY30	7	1.22278	3	0.171954	protein dpy-30 homolog [Homo sapiens]
DYNC1LI1	7	-0.108251	8	0.012812	cytoplasmic dynein 1 light intermediate chain 1 [Homo sapiens]
EIF4A3	7	0.189017	5	-0.132842	eukaryotic initiation factor 4A-III [Homo sapiens]
ELAVL1	7	0.967015	3	-0.0319469	ELAV-like protein 1 [Homo sapiens]
EXOSC3	7	1.32542	0	0	exosome complex component RRP40 isoform 1 [Homo sapiens]
EXOSC7	7	1.92555	0	0	exosome complex exonuclease RRP42 [Homo sapiens]
FAM208B	7	2.25951	3	0.839507	hypothetical protein LOC54906 [Homo sapiens]
IMPDH2	7	-0.245935	12	-0.0498329	inosine-5'-monophosphate dehydrogenase 2 [Homo sapiens]
IQSEC1	7	0.52549	6	0.370114	IQ motif and SEC7 domain-containing protein 1 isoform a [Homo sapiens]
KDM1A	7	0.34811	3	-0.299374	lysine-specific histone demethylase 1A isoform a [Homo sapiens]
LUC7L	7	1.4468	8	1.72211	putative RNA-binding protein Luc7-like 1 isoform a [Homo sapiens]
MARK2	7	3.49614	0	0	serine/threonine-protein kinase MARK2 isoform d [Homo sapiens]
MED1	7	0.48445	9	0.783225	mediator of RNA polymerase II transcription subunit 1 [Homo sapiens]
MKI67	7	1.10365	18	3.11108	antigen KI-67 isoform 2 [Homo sapiens]
MRPL34	7	6.53697	0	0	39S ribosomal protein L34, mitochondrial precursor [Homo sapiens]
MRPS25	7	2.29207	2	0.215621	28S ribosomal protein S25, mitochondrial [Homo sapiens]
MYH10	7	0.0126521	21	1.11716	myosin-10 [Homo sapiens]
MYL6	7	0.400623	15	1.83572	myosin light polypeptide 6 isoform 1 [Homo sapiens]
NASP	7	2.30762	9	2.06288	nuclear autoantigenic sperm protein isoform 3 [Homo sapiens]
NOP2	7	0.21141	0	0	putative ribosomal RNA methyltransferase NOP2 [Homo sapiens]
PNPO	7	4.31015	4	2.57579	pyridoxine-5'-phosphate oxidase [Homo sapiens]
POLDIP3	7	2.18909	5	1.20395	polymerase delta-interacting protein 3 isoform 2 [Homo sapiens]
PRDX6	7	0.493736	20	2.57173	peroxiredoxin-6 [Homo sapiens]
QPCT	7	2.39559	8	2.75962	glutaminyl-peptide cyclotransferase precursor [Homo sapiens]
RB1CC1	7	0.774732	10	1.30323	RB1-inducible coiled-coil protein 1 isoform 2 [Homo sapiens]
RFC5	7	1.34527	4	0.433098	replication factor C subunit 5 isoform 2 [Homo sapiens]
RPL14	7	-0.432847	15	0.310668	60S ribosomal protein L14 [Homo sapiens]
RPL35	7	0.255598	3	-0.585059	60S ribosomal protein L35 [Homo sapiens]
RPS21	7	0.000877896	6	-0.109726	40S ribosomal protein S21 [Homo sapiens]
SBF1	7	0.827381	2	-0.138643	myotubularin-related protein 5 [Homo sapiens]
SMARCA4	7	0.638156	10	1.1538	transcription activator BRG1 isoform B [Homo sapiens]
SMARCB1	7	4.9994	0	0	SWI/SNF-related matrix-associated actin-dependent regulator of chromatin subfamily B member 1 isoform b [Homo sapiens]
SMARCC2	7	1.27838	5	0.764504	SWI/SNF complex subunit SMARCC2 isoform a [Homo sapiens]
SPTBN2	7	0.0726308	5	-0.120023	spectrin beta chain, non-erythrocytic 2 [Homo sapiens]
SSB	7	0.96156	11	1.88092	lupus La protein [Homo sapiens]
UGGT1	7	-0.111428	5	-0.238209	UDP-glucose:glycoprotein glucosyltransferase 1 precursor [Homo sapiens]
USP16	7	1.85838	0	0	ubiquitin carboxyl-terminal hydrolase 16 isoform b [Homo sapiens]
WDR82	7	0.947838	5	0.5415	WD repeat-containing protein 82 [Homo sapiens]
WIPF1	7	7.875	0	0	WAS/WASL-interacting protein family member 1 [Homo sapiens]
ARCN1	6.5	0.558407	4	0.102568	coatomer subunit delta isoform 1 [Homo sapiens]
CCDC88A	6.5	0.0629335	19	1.28454	girdin isoform 1 [Homo sapiens]
CLASP2	6.5	-0.580117	12	-0.250333	CLIP-associating protein 2 isoform 1 [Homo sapiens]
DDX23	6.5	0.0957097	26	2.27733	probable ATP-dependent RNA helicase DDX23 [Homo sapiens]
DDX39B	6.5	-0.285949	9	0.0432163	spliceosome RNA helicase DDX39B [Homo sapiens]
EIF3M	6.5	-0.358483	36	0.813024	eukaryotic translation initiation factor 3 subunit M [Homo sapiens]
HDAC2	6.5	-0.337647	27	1.83336	histone deacetylase 2 [Homo sapiens]
MRPS31	6.5	2.68791	0	0	28S ribosomal protein S31, mitochondrial precursor [Homo sapiens]
PRDX3	6.5	0.474575	12	1.72933	thioredoxin-dependent peroxide reductase, mitochondrial isoform a precursor [Homo sapiens]
PRKAR2A	6.5	0.146309	8	0.416899	cAMP-dependent protein kinase type II-alpha regulatory subunit [Homo sapiens]
PSMC1	6.5	-0.204132	0	0	26S protease regulatory subunit 4 [Homo sapiens]
RBMX	6.5	0.815872	2	-0.29486	RNA-binding motif protein, X chromosome isoform 1 [Homo sapiens]
RCN2	6.5	0.175862	0	0	reticulocalbin-2 precursor [Homo sapiens]
RRM1	6.5	1.20012	9	1.82996	ribonucleoside-diphosphate reductase large subunit [Homo sapiens]
SLC25A3	6.5	-0.25934	11	0.080821	phosphate carrier protein, mitochondrial isoform b precursor [Homo sapiens]
SRSF7	6.5	0.327996	5	0.0328279	serine/arginine-rich splicing factor 7 isoform 1 [Homo sapiens]
TMOD3	6.5	0.955581	10	1.71969	tropomodulin-3 [Homo sapiens]
AP2B1	6	0.746622	0	0	AP-2 complex subunit beta isoform a [Homo sapiens]
AP3B1	6	0.265839	9	0.717941	AP-3 complex subunit beta-1 [Homo sapiens]
ARID1A	6	0.740508	13	2.08647	AT-rich interactive domain-containing protein 1A isoform a [Homo sapiens]
ASPH	6	4.3239	0	0	aspartyl/asparaginyl beta-hydroxylase isoform f [Homo sapiens]
CBWD1	6	1.67068	0	0	COBW domain-containing protein 1 isoform 3 [Homo sapiens]
CBWD2	6	1.09531	0	0	COBW domain-containing protein 2 [Homo sapiens]
CCDC106	6	7.875	0	0	coiled-coil domain-containing protein 106 [Homo sapiens]
CKAP4	6	1.00751	4	0.504867	cytoskeleton-associated protein 4 [Homo sapiens]
CSNK1A1	6	2.05425	0	0	casein kinase I isoform alpha isoform 1 [Homo sapiens]
CTNND1	6	0.319209	13	1.1362	catenin delta-1 isoform 1ABC [Homo sapiens]
DAP3	6	1.27546	4	0.633777	28S ribosomal protein S29, mitochondrial isoform 1 [Homo sapiens]
DDX51	6	1.87151	0	0	ATP-dependent RNA helicase DDX51 [Homo sapiens]
DDX52	6	1.93015	2	0.321056	probable ATP-dependent RNA helicase DDX52 isoform a [Homo sapiens]
EIF2A	6	0.953737	9	1.63773	eukaryotic translation initiation factor 2A [Homo sapiens]
ERH	6	0.140326	9	0.540975	enhancer of rudimentary homolog [Homo sapiens]
EXOSC6	6	0.821422	3	-0.174672	exosome complex component MTR3 [Homo sapiens]
FAM98B	6	1.54839	4	0.929756	family with sequence similarity 98, member B isoform 1 [Homo sapiens]
GATAD2B	6	0.420879	6	0.420879	transcriptional repressor p66-beta [Homo sapiens]
GEMIN7	6	0.776676	0	0	gem-associated protein 7 [Homo sapiens]
GNL2	6	0.868803	0	0	nucleolar GTP-binding protein 2 [Homo sapiens]
GNL3L	6	0.897863	1	-0.422827	guanine nucleotide-binding protein-like 3-like protein [Homo sapiens]
GPX1	6	1.55179	5	1.21451	glutathione peroxidase 1 isoform 1 [Homo sapiens]
H2AFV	6	1.16898	5	0.879837	histone H2A.V isoform 1 [Homo sapiens]
H2AFZ	6	1.09288	5	0.807168	histone H2A.Z [Homo sapiens]
HAX1	6	0.458378	3	-0.131169	HCLS1-associated protein X-1 isoform b [Homo sapiens]
HDAC1	6	-0.356058	19	1.14888	histone deacetylase 1 [Homo sapiens]
HECTD1	6	-0.069276	18	1.10118	E3 ubiquitin-protein ligase HECTD1 [Homo sapiens]
HSPA4L	6	-0.341789	17	0.0735777	heat shock 70 kDa protein 4L [Homo sapiens]
HTATSF1	6	0.498724	8	0.874737	HIV Tat-specific factor 1 [Homo sapiens]
IRAK1	6	0.49347	0	0	interleukin-1 receptor-associated kinase 1 isoform 2 [Homo sapiens]
LDHA	6	1.43777	0	0	L-lactate dehydrogenase A chain isoform 3 [Homo sapiens]
LGALS3BP	6	2.57079	0	0	galectin-3-binding protein [Homo sapiens]
MAGED1	6	0.154419	3	-0.277488	melanoma-associated antigen D1 isoform b [Homo sapiens]
MCC	6	7.46699	0	0	colorectal mutant cancer protein isoform 1 [Homo sapiens]
MDN1	6	-0.454182	22	0.291934	midasin [Homo sapiens]
MICU1	6	6.37792	5	5.93132	calcium-binding atopy-related autoantigen 1 [Homo sapiens]
MTA1	6	1.28477	0	0	metastasis-associated protein MTA1 [Homo sapiens]
MTMR14	6	0.899589	10	1.58268	myotubularin-related protein 14 isoform 1 [Homo sapiens]
NAP1L4	6	0.645361	5	0.409114	nucleosome assembly protein 1-like 4 [Homo sapiens]
NME2	6	0.402871	0	0	nucleoside diphosphate kinase B [Homo sapiens]
NOC2L	6	0.562481	3	0.0168838	nucleolar complex protein 2 homolog [Homo sapiens]
NOP58	6	0.0231153	4	-0.241547	nucleolar protein 58 [Homo sapiens]
OGDH	6	1.70582	0	0	2-oxoglutarate dehydrogenase, mitochondrial isoform 3 precursor [Homo sapiens]
PDCD2L	6	1.49279	0	0	programmed cell death protein 2-like [Homo sapiens]
PDP1	6	4.66065	0	0	[Pyruvate dehydrogenase [acetyl-transferring]]-phosphatase 1, mitochondrial isoform 2 [Homo sapiens]
PHAX	6	1.59069	3	0.482118	phosphorylated adapter RNA export protein [Homo sapiens]
PHF6	6	1.97814	8	2.67854	PHD finger protein 6 isoform 2 [Homo sapiens]
PPAN	6	0.944438	2	-0.0573702	suppressor of SWI4 1 homolog [Homo sapiens]
PRPF38A	6	2.73747	14	5.38698	pre-mRNA-splicing factor 38A [Homo sapiens]
PRRC2B	6	-0.254556	8	-0.0905358	protein PRRC2B [Homo sapiens]
PSMD11	6	-0.0786639	16	0.979489	26S proteasome non-ATPase regulatory subunit 11 [Homo sapiens]
PTPN11	6	2.17737	6	2.17737	tyrosine-protein phosphatase non-receptor type 11 [Homo sapiens]
PYCR2	6	-0.304459	3	-0.506285	pyrroline-5-carboxylate reductase 2 isoform 1 [Homo sapiens]
RPL38	6	-0.423314	12	-0.132378	60S ribosomal protein L38 [Homo sapiens]
SDCBP	6	2.992	0	0	syntenin-1 isoform 3 [Homo sapiens]
SGPL1	6	1.40702	12	3.05673	sphingosine-1-phosphate lyase 1 [Homo sapiens]
SMC4	6	-0.0679966	8	0.18644	structural maintenance of chromosomes protein 4 isoform 1 [Homo sapiens]
SNRNP70	6	0.172666	0	0	U1 small nuclear ribonucleoprotein 70 kDa [Homo sapiens]
SRSF11	6	1.51237	7	1.85381	serine/arginine-rich splicing factor 11 isoform 2 [Homo sapiens]
TCF25	6	0.239316	4	-0.0236642	transcription factor 25 [Homo sapiens]
TRRAP	6	-0.021473	0	0	transformation/transcription domain-associated protein [Homo sapiens]
VPS4A	6	0.0404109	2	-0.320873	vacuolar protein sorting-associated protein 4A [Homo sapiens]
XRN2	6	0.351038	13	1.60309	5'-3' exoribonuclease 2 [Homo sapiens]
ZNF574	6	1.25082	0	0	zinc finger protein 574 [Homo sapiens]
ACTL6A	5.5	0.508468	11	1.81243	actin-like protein 6A isoform 1 [Homo sapiens]
AIMP2	5.5	0.0146964	5	-0.077887	aminoacyl tRNA synthase complex-interacting multifunctional protein 2 [Homo sapiens]
CTTN	5.5	0.544116	4	0.706201	src substrate cortactin isoform a [Homo sapiens]
EIF3J	5.5	0.0331739	8	0.349493	eukaryotic translation initiation factor 3 subunit J [Homo sapiens]
ENTR1	5.5	6.83391	0	0	serologically defined colon cancer antigen 3 isoform 1 [Homo sapiens]
HPRT1	5.5	0.983891	15	3.54262	hypoxanthine-guanine phosphoribosyltransferase [Homo sapiens]
MTA2	5.5	0.129695	12	1.14227	metastasis-associated protein MTA2 [Homo sapiens]
PKM	5.5	-0.277782	38	1.13753	pyruvate kinase isozymes M1/M2 isoform M2 [Homo sapiens]
PPA1	5.5	2.02413	7	2.63832	inorganic pyrophosphatase [Homo sapiens]
PSMA5	5.5	0.254185	2	-0.260008	proteasome subunit alpha type-5 isoform 1 [Homo sapiens]
PSMA8	5.5	1.66184	4	1.06864	proteasome subunit alpha type-7-like isoform 2 [Homo sapiens]
PUF60	5.5	0.0329903	15	1.14885	poly(U)-binding-splicing factor PUF60 isoform b [Homo sapiens]
RAN	5.5	0.300372	5	0.207538	GTP-binding nuclear protein Ran [Homo sapiens]
RANBP2	5.5	-0.533537	18	0.327917	E3 SUMO-protein ligase RanBP2 [Homo sapiens]
RPS20	5.5	-0.496828	7	-0.327702	40S ribosomal protein S20 isoform 2 [Homo sapiens]
RPS28	5.5	0.377654	11	1.63853	40S ribosomal protein S28 [Homo sapiens]
TAB1	5.5	0.0738643	6	0.13535	TGF-beta-activated kinase 1 and MAP3K7-binding protein 1 isoform alpha [Homo sapiens]
TP53	5.5	-0.13671	3	-0.192392	cellular tumor antigen p53 isoform a [Homo sapiens]
TUBG1	5.5	0.323555	9	1.01199	tubulin gamma-1 chain [Homo sapiens]
U2AF1	5.5	0.877517	2	-0.0816618	splicing factor U2AF 35 kDa subunit isoform b [Homo sapiens]
WDR26	5.5	0.0920149	9	0.669324	WD repeat-containing protein 26 isoform b [Homo sapiens]
ZRANB2	5.5	0.850176	0	0	zinc finger Ran-binding domain-containing protein 2 isoform 2 [Homo sapiens]
AASDHPPT	5	4.34235	5	4.34235	L-aminoadipate-semialdehyde dehydrogenase-phosphopantetheinyl transferase [Homo sapiens]
ADAP1	5	7.875	0	0	arf-GAP with dual PH domain-containing protein 1 [Homo sapiens]
AFG3L2	5	0.548598	0	0	AFG3-like protein 2 [Homo sapiens]
AHCYL1	5	2.34263	4	1.8512	putative adenosylhomocysteinase 2 [Homo sapiens]
AKAP9	5	0.842165	13	2.34106	A-kinase anchor protein 9 isoform 2 [Homo sapiens]
ANAPC5	5	0.415582	0	0	anaphase-promoting complex subunit 5 isoform a [Homo sapiens]
ANXA5	5	0.57613	0	0	annexin A5 [Homo sapiens]
CBR1	5	-0.0243389	18	1.91022	carbonyl reductase [NADPH] 1 isoform 1 [Homo sapiens]
CD3EAP	5	0.922893	2	-0.0410733	DNA-directed RNA polymerase I subunit RPA34 [Homo sapiens]
CDC42BPA	5	1.2001	0	0	serine/threonine-protein kinase MRCK alpha isoform B [Homo sapiens]
CHERP	5	-0.290915	24	1.1937	calcium homeostasis endoplasmic reticulum protein [Homo sapiens]
CHTOP	5	1.44828	6	1.83075	Friend of PRMT1 protein [Homo sapiens]
CIRBP	5	1.07512	0	0	cold-inducible RNA-binding protein [Homo sapiens]
COQ8A	5	0.875482	0	0	chaperone activity of bc1 complex-like, mitochondrial precursor [Homo sapiens]
DDX18	5	-0.0497563	6	0.0524603	ATP-dependent RNA helicase DDX18 [Homo sapiens]
DDX46	5	0.313388	8	0.807486	probable ATP-dependent RNA helicase DDX46 [Homo sapiens]
DDX50	5	-0.108042	4	-0.224325	ATP-dependent RNA helicase DDX50 [Homo sapiens]
DGCR8	5	1.45767	3	0.72205	microprocessor complex subunit DGCR8 isoform 2 [Homo sapiens]
DNAJC10	5	-0.131637	3	-0.340437	dnaJ homolog subfamily C member 10 isoform 1 precursor [Homo sapiens]
DYNLL1	5	-0.05656	9	0.326659	dynein light chain 1, cytoplasmic [Homo sapiens]
EIF3K	5	-0.386455	19	1.04669	eukaryotic translation initiation factor 3 subunit K [Homo sapiens]
EXOSC9	5	1.31866	0	0	exosome complex exonuclease RRP45 isoform 1 [Homo sapiens]
FAU	5	-0.357202	7	-0.0468531	ubiquitin-like protein fubi and ribosomal protein S30 precursor [Homo sapiens]
FLAD1	5	2.3285	0	0	FAD synthase isoform 4 [Homo sapiens]
FLNC	5	-0.210039	12	0.447883	filamin-C isoform b [Homo sapiens]
GDI2	5	0.232469	24	2.43104	rab GDP dissociation inhibitor beta isoform 2 [Homo sapiens]
GIGYF2	5	-0.133966	5	-0.133966	PERQ amino acid-rich with GYF domain-containing protein 2 isoform b [Homo sapiens]
GPI	5	0.822197	4	0.582865	glucose-6-phosphate isomerase isoform 2 [Homo sapiens]
H3F3A	5	1.15799	4	0.860137	histone H3.3 [Homo sapiens]
H3F3B	5	1.15799	4	0.860137	histone H3.3 [Homo sapiens]
HIST1H2AA	5	0.206166	0	0	histone H2A type 1-A [Homo sapiens]
HIST2H2AB	5	0.352863	0	0	histone H2A type 2-B [Homo sapiens]
IQGAP2	5	0.0556231	0	0	ras GTPase-activating-like protein IQGAP2 [Homo sapiens]
IQGAP3	5	-0.216346	0	0	ras GTPase-activating-like protein IQGAP3 [Homo sapiens]
ISY1	5	2.24391	0	0	pre-mRNA-splicing factor ISY1 homolog [Homo sapiens]
L3MBTL2	5	0.824324	6	1.06817	lethal(3)malignant brain tumor-like protein 2 [Homo sapiens]
LLGL1	5	1.13866	5	1.13866	lethal(2) giant larvae protein homolog 1 [Homo sapiens]
LLPH	5	3.09885	0	0	protein LLP homolog [Homo sapiens]
MALSU1	5	6.0586	0	0	hypothetical protein LOC115416 [Homo sapiens]
MAPK6	5	0.746314	0	0	mitogen-activated protein kinase 6 [Homo sapiens]
MICU2	5	6.75038	0	0	EF-hand domain-containing family member A1 [Homo sapiens]
MKLN1	5	0.92218	0	0	muskelin isoform 1 [Homo sapiens]
MRTO4	5	1.03943	0	0	mRNA turnover protein 4 homolog [Homo sapiens]
MYO6	5	0.742496	0	0	myosin-VI [Homo sapiens]
NAT10	5	0.49841	0	0	N-acetyltransferase 10 isoform b [Homo sapiens]
NMT1	5	1.69049	0	0	glycylpeptide N-tetradecanoyltransferase 1 [Homo sapiens]
NOLC1	5	-0.0341362	3	-0.110253	nucleolar and coiled-body phosphoprotein 1 [Homo sapiens]
OLA1	5	0.907649	5	0.907649	obg-like ATPase 1 isoform 1 [Homo sapiens]
PATL1	5	1.50428	0	0	protein PAT1 homolog 1 [Homo sapiens]
PCMT1	5	-0.166611	9	0.0958156	protein-L-isoaspartate(D-aspartate) O-methyltransferase [Homo sapiens]
PIH1D1	5	0.74366	0	0	PIH1 domain-containing protein 1 [Homo sapiens]
PISD	5	0.980131	0	0	phosphatidylserine decarboxylase proenzyme [Homo sapiens]
POLR1A	5	0.118886	5	0.118886	DNA-directed RNA polymerase I subunit RPA1 [Homo sapiens]
POLR1C	5	0.727517	0	0	DNA-directed RNA polymerases I and III subunit RPAC1 [Homo sapiens]
POLR3A	5	-0.136623	2	-0.437432	DNA-directed RNA polymerase III subunit RPC1 [Homo sapiens]
PRKAR1B	5	1.05545	5	1.05545	cAMP-dependent protein kinase type I-beta regulatory subunit [Homo sapiens]
PSMB2	5	-0.105799	8	0.316424	proteasome subunit beta type-2 isoform 1 [Homo sapiens]
PTPN13	5	0.569656	6	0.730078	tyrosine-protein phosphatase non-receptor type 13 isoform 2 [Homo sapiens]
PURA	5	1.24301	0	0	transcriptional activator protein Pur-alpha [Homo sapiens]
PWP1	5	0.99839	2	0.0457498	periodic tryptophan protein 1 homolog [Homo sapiens]
PYCR3	5	0.365849	0	0	pyrroline-5-carboxylate reductase 3 [Homo sapiens]
QKI	5	0.861197	6	1.12366	protein quaking isoform HQK-5 [Homo sapiens]
RANBP10	5	0.0684222	7	0.488047	ran-binding protein 10 [Homo sapiens]
RBM39	5	-0.148065	10	0.894367	RNA-binding protein 39 isoform b [Homo sapiens]
RFC1	5	0.487408	6	0.719285	replication factor C subunit 1 [Homo sapiens]
RPP30	5	1.02702	0	0	ribonuclease P protein subunit p30 isoform a [Homo sapiens]
RPS29	5	2.28124	0	0	40S ribosomal protein S29 isoform 1 [Homo sapiens]
RRBP1	5	0.61288	12	2.01477	ribosome-binding protein 1 [Homo sapiens]
RRS1	5	1.63106	0	0	ribosome biogenesis regulatory protein homolog [Homo sapiens]
SCYL2	5	-0.134536	20	0.966983	SCY1-like protein 2 [Homo sapiens]
SIN3A	5	0.402616	5	0.402616	paired amphipathic helix protein Sin3a [Homo sapiens]
SLIRP	5	1.56278	3	0.72048	SRA stem-loop-interacting RNA-binding protein, mitochondrial precursor [Homo sapiens]
SLK	5	5.81754	0	0	STE20-like serine/threonine-protein kinase [Homo sapiens]
SMARCD2	5	2.52229	0	0	SWI/SNF-related matrix-associated actin-dependent regulator of chromatin subfamily D member 2 [Homo sapiens]
SMC3	5	0.0356625	0	0	structural maintenance of chromosomes protein 3 [Homo sapiens]
SMN1	5	0.154057	0	0	survival motor neuron protein isoform d [Homo sapiens]
SMN2	5	0.154057	0	0	survival motor neuron protein isoform d [Homo sapiens]
SNRPB2	5	0.948149	9	2.18466	U2 small nuclear ribonucleoprotein B'' [Homo sapiens]
SUCLG1	5	0.902327	0	0	succinyl-CoA ligase [GDP-forming] subunit alpha, mitochondrial precursor [Homo sapiens]
TACC3	5	0.626798	0	0	transforming acidic coiled-coil-containing protein 3 [Homo sapiens]
TAF2	5	0.307461	0	0	transcription initiation factor TFIID subunit 2 [Homo sapiens]
TMLHE	5	5.07814	0	0	trimethyllysine dioxygenase, mitochondrial isoform 2 precursor [Homo sapiens]
TRIM25	5	0.194133	0	0	E3 ubiquitin/ISG15 ligase TRIM25 [Homo sapiens]
TUFM	5	-0.000430605	6	0.162304	elongation factor Tu, mitochondrial precursor [Homo sapiens]
UBE2L3	5	1.50656	5	1.50656	ubiquitin-conjugating enzyme E2 L3 isoform 1 [Homo sapiens]
UCHL1	5	0.497303	8	0.933814	ubiquitin carboxyl-terminal hydrolase isozyme L1 [Homo sapiens]
USP9X	5	-0.332431	15	-0.27794	probable ubiquitin carboxyl-terminal hydrolase FAF-X isoform 3 [Homo sapiens]
VBP1	5	0.480742	0	0	prefoldin subunit 3 [Homo sapiens]
WDR33	5	0.718208	0	0	WD repeat-containing protein 33 isoform 1 [Homo sapiens]
WDR5	5	0.409164	5	0.409164	WD repeat-containing protein 5 [Homo sapiens]
ZC3H15	5	2.49272	0	0	zinc finger CCCH domain-containing protein 15 [Homo sapiens]
ZCCHC8	5	1.10764	0	0	zinc finger CCHC domain-containing protein 8 [Homo sapiens]
ABCF1	4.5	0.154125	6	0.403354	ATP-binding cassette sub-family F member 1 isoform a [Homo sapiens]
CRKL	4.5	0.427618	12	2.19418	crk-like protein [Homo sapiens]
DHX30	4.5	-0.257091	0	0	putative ATP-dependent RNA helicase DHX30 isoform 2 [Homo sapiens]
FIP1L1	4.5	0.68489	4	0.494021	pre-mRNA 3'-end-processing factor FIP1 isoform 2 [Homo sapiens]
G3BP2	4.5	0.167647	8	0.825346	ras GTPase-activating protein-binding protein 2 isoform a [Homo sapiens]
GLYR1	4.5	-0.143155	17	1.31211	putative oxidoreductase GLYR1 [Homo sapiens]
HEXIM1	4.5	0.276115	5	0.348168	protein HEXIM1 [Homo sapiens]
HSD17B10	4.5	0.629824	16	1.55267	3-hydroxyacyl-CoA dehydrogenase type-2 isoform 2 [Homo sapiens]
MCM7	4.5	-0.218648	10	0.355078	DNA replication licensing factor MCM7 isoform 1 [Homo sapiens]
MRPS9	4.5	0.893516	0	0	28S ribosomal protein S9, mitochondrial precursor [Homo sapiens]
MYO5B	4.5	0.561374	0	0	myosin-Vb [Homo sapiens]
PFN1	4.5	0.183572	11	0.929019	profilin-1 [Homo sapiens]
PPP1R10	4.5	0.201194	13	1.34028	serine/threonine-protein phosphatase 1 regulatory subunit 10 [Homo sapiens]
PSMB4	4.5	0.323999	0	0	proteasome subunit beta type-4 [Homo sapiens]
PSMD14	4.5	-0.0569918	9	0.505599	26S proteasome non-ATPase regulatory subunit 14 [Homo sapiens]
PSMD3	4.5	-0.508947	11	-0.114576	26S proteasome non-ATPase regulatory subunit 3 [Homo sapiens]
RBM14	4.5	0.436983	1	-0.532631	RNA-binding protein 14 [Homo sapiens]
STIP1	4.5	-0.368519	0	0	stress-induced-phosphoprotein 1 isoform b [Homo sapiens]
U2SURP	4.5	-0.5927	23	0.220376	U2 snRNP-associated SURP motif-containing protein [Homo sapiens]
YME1L1	4.5	0.120822	10	0.610614	ATP-dependent metalloprotease YME1L1 isoform 3 [Homo sapiens]
AARS2	4	1.26004	0	0	probable alanyl-tRNA synthetase, mitochondrial precursor [Homo sapiens]
AFDN	4	0.303945	9	1.20663	afadin [Homo sapiens]
AGO2	4	-0.0197131	7	0.418025	protein argonaute-2 isoform 2 [Homo sapiens]
ALDH3A2	4	0.171953	0	0	fatty aldehyde dehydrogenase isoform 2 [Homo sapiens]
ANKRD17	4	0.487844	6	0.95013	ankyrin repeat domain-containing protein 17 isoform a [Homo sapiens]
ARID1B	4	0.85885	0	0	AT-rich interactive domain-containing protein 1B isoform 1 [Homo sapiens]
ARID2	4	1.47256	0	0	AT-rich interactive domain-containing protein 2 [Homo sapiens]
ARRB2	4	-0.100042	0	0	beta-arrestin-2 isoform 1 [Homo sapiens]
ATP1A1	4	-0.344766	5	-0.286411	sodium/potassium-transporting ATPase subunit alpha-1 isoform a [Homo sapiens]
C17orf97	4	2.31174	0	0	hypothetical protein LOC400566 [Homo sapiens]
CAPZA1	4	-0.0825964	10	1.13783	F-actin-capping protein subunit alpha-1 [Homo sapiens]
CDC40	4	2.52465	0	0	pre-mRNA-processing factor 17 [Homo sapiens]
CDC42BPB	4	2.10603	0	0	serine/threonine-protein kinase MRCK beta [Homo sapiens]
CDC73	4	0.0278706	9	0.787324	parafibromin [Homo sapiens]
CDK9	4	0.0445881	6	0.234931	cyclin-dependent kinase 9 [Homo sapiens]
CHD3	4	-0.0510193	0	0	chromodomain-helicase-DNA-binding protein 3 isoform 3 [Homo sapiens]
CKB	4	0.397175	0	0	creatine kinase B-type [Homo sapiens]
CNOT3	4	0.654895	0	0	CCR4-NOT transcription complex subunit 3 [Homo sapiens]
CNOT9	4	0.388276	0	0	cell differentiation protein RCD1 homolog [Homo sapiens]
COPG1	4	-0.175316	0	0	coatomer subunit gamma-1 [Homo sapiens]
COQ8B	4	0.225788	1	-0.0522117	aarF domain containing kinase 4 isoform a [Homo sapiens]
CORO1B	4	2.04439	0	0	coronin-1B [Homo sapiens]
CPSF7	4	0.339498	3	0.128183	cleavage and polyadenylation specificity factor subunit 7 isoform 2 [Homo sapiens]
CSNK1E	4	0.130945	3	-0.0168102	casein kinase I isoform epsilon [Homo sapiens]
CSTF2	4	0.856759	0	0	cleavage stimulation factor subunit 2 [Homo sapiens]
CTPS1	4	-0.167337	9	0.643672	CTP synthase 1 [Homo sapiens]
DCAF8	4	0.752003	0	0	DDB1- and CUL4-associated factor 8 [Homo sapiens]
DCTN4	4	1.58823	4	0.298831	dynactin subunit 4 isoform c [Homo sapiens]
DDX24	4	0.260881	9	1.39659	ATP-dependent RNA helicase DDX24 [Homo sapiens]
DDX41	4	-0.2422	0	0	probable ATP-dependent RNA helicase DDX41 [Homo sapiens]
DHX37	4	0.658957	0	0	probable ATP-dependent RNA helicase DHX37 [Homo sapiens]
DLD	4	0.701377	8	1.92941	dihydrolipoyl dehydrogenase, mitochondrial precursor [Homo sapiens]
DNPEP	4	2.56299	0	0	aspartyl aminopeptidase [Homo sapiens]
DUS3L	4	0.565229	0	0	tRNA-dihydrouridine synthase 3-like isoform 1 [Homo sapiens]
DUT	4	1.95718	19	4.22984	deoxyuridine 5'-triphosphate nucleotidohydrolase, mitochondrial isoform 3 [Homo sapiens]
DYNC1I2	4	1.59669	0	0	cytoplasmic dynein 1 intermediate chain 2 isoform 1 [Homo sapiens]
DYNLL2	4	0.154949	3	0.0329327	dynein light chain 2, cytoplasmic [Homo sapiens]
ECH1	4	6.03852	0	0	delta(3,5)-Delta(2,4)-dienoyl-CoA isomerase, mitochondrial precursor [Homo sapiens]
EIF2AK2	4	2.17318	0	0	interferon-induced, double-stranded RNA-activated protein kinase isoform a [Homo sapiens]
EIF4G2	4	-0.30172	11	0.185164	eukaryotic translation initiation factor 4 gamma 2 isoform 1 [Homo sapiens]
ELAC2	4	0.385311	0	0	zinc phosphodiesterase ELAC protein 2 isoform 3 [Homo sapiens]
ELOB	4	0.102357	0	0	transcription elongation factor B polypeptide 2 isoform a [Homo sapiens]
FAM120A	4	0.212824	5	0.40398	constitutive coactivator of PPAR-gamma-like protein 1 [Homo sapiens]
FBXW11	4	0.431981	0	0	F-box/WD repeat-containing protein 11 isoform C [Homo sapiens]
FGFR1OP	4	1.28254	5	1.70935	FGFR1 oncogene partner isoform a [Homo sapiens]
FHL1	4	-0.100617	2	-0.252945	four and a half LIM domains protein 1 isoform 5 [Homo sapiens]
FHOD1	4	0.843177	4	0.843177	FH1/FH2 domain-containing protein 1 [Homo sapiens]
FLII	4	-0.116485	0	0	protein flightless-1 homolog isoform 1 [Homo sapiens]
FTSJ1	4	1.63235	2	0.545982	putative tRNA (cytidine(32)/guanosine(34)-2'-O)-methyltransferase isoform a [Homo sapiens]
GAR1	4	0.387397	2	-0.0820442	H/ACA ribonucleoprotein complex subunit 1 [Homo sapiens]
GATAD2A	4	0.636976	0	0	transcriptional repressor p66-alpha [Homo sapiens]
GEMIN8	4	0.760713	0	0	gem-associated protein 8 [Homo sapiens]
GRSF1	4	0.527889	6	1.0955	G-rich sequence factor 1 isoform 1 [Homo sapiens]
GSTP1	4	0.309627	0	0	glutathione S-transferase P [Homo sapiens]
GTF2H3	4	1.59483	0	0	general transcription factor IIH subunit 3 [Homo sapiens]
GTF3C4	4	0.369903	0	0	general transcription factor 3C polypeptide 4 [Homo sapiens]
HGH1	4	1.06436	0	0	brain protein 16 [Homo sapiens]
HMGB1	4	-0.0178309	6	0.118319	high mobility group protein B1 [Homo sapiens]
HNRNPC	4	-0.295019	0	0	heterogeneous nuclear ribonucleoproteins C1/C2 isoform a [Homo sapiens]
HNRNPCL1	4	0.586658	0	0	heterogeneous nuclear ribonucleoprotein C-like 1 [Homo sapiens]
HNRNPCL2	4	0.574074	0	0	heterogeneous nuclear ribonucleoprotein C-like [Homo sapiens]
HNRNPCL3	4	0.748796	0	0	heterogeneous nuclear ribonucleoprotein C-like [Homo sapiens]
HNRNPUL2	4	0.865974	4	0.865974	heterogeneous nuclear ribonucleoprotein U-like protein 2 [Homo sapiens]
HSD17B12	4	-0.283194	0	0	estradiol 17-beta-dehydrogenase 12 [Homo sapiens]
IGF2BP2	4	0.383807	0	0	insulin-like growth factor 2 mRNA-binding protein 2 isoform b [Homo sapiens]
KPNB1	4	-0.613838	15	0.0585372	importin subunit beta-1 [Homo sapiens]
KRT6B	4	-0.4037	8	-0.158738	keratin, type II cytoskeletal 6B [Homo sapiens]
KRT6C	4	-0.248121	0	0	keratin, type II cytoskeletal 6C [Homo sapiens]
LTV1	4	1.17491	0	0	protein LTV1 homolog [Homo sapiens]
MAP4K4	4	1.6962	5	2.17843	mitogen-activated protein kinase kinase kinase kinase 4 isoform 1 [Homo sapiens]
MLLT11	4	0.831911	0	0	protein AF1q [Homo sapiens]
MMS19	4	-0.220097	1	-0.470535	MMS19 nucleotide excision repair protein homolog [Homo sapiens]
MOV10	4	-0.0139759	0	0	putative helicase MOV-10 [Homo sapiens]
MRPL35	4	3.47947	2	1.77008	39S ribosomal protein L35, mitochondrial isoform a [Homo sapiens]
MRPS27	4	1.1578	2	0.236959	28S ribosomal protein S27, mitochondrial [Homo sapiens]
MRPS5	4	1.77398	0	0	28S ribosomal protein S5, mitochondrial [Homo sapiens]
MSRA	4	2.70487	0	0	peptide methionine sulfoxide reductase isoform b [Homo sapiens]
MTDH	4	1.11549	7	2.29763	protein LYRIC [Homo sapiens]
MYO9B	4	0.044387	7	0.319183	myosin-IXb isoform 2 [Homo sapiens]
NAV1	4	1.35581	0	0	neuron navigator 1 isoform 2 [Homo sapiens]
NDUFAF3	4	2.51615	0	0	NADH dehydrogenase [ubiquinone] 1 alpha subcomplex assembly factor 3 isoform a precursor [Homo sapiens]
NDUFB10	4	1.09276	4	1.09276	NADH dehydrogenase [ubiquinone] 1 beta subcomplex subunit 10 [Homo sapiens]
NEK7	4	2.2478	4	2.2478	serine/threonine-protein kinase Nek7 [Homo sapiens]
NIP7	4	1.48304	0	0	60S ribosome subunit biogenesis protein NIP7 homolog isoform 1 [Homo sapiens]
NOL9	4	0.0195911	5	0.16476	nucleolar protein 9 [Homo sapiens]
NOP9	4	0.695384	0	0	pumilio domain-containing protein C14orf21 [Homo sapiens]
NSDHL	4	2.82931	0	0	sterol-4-alpha-carboxylate 3-dehydrogenase, decarboxylating [Homo sapiens]
NUBP2	4	1.36721	0	0	cytosolic Fe-S cluster assembly factor NUBP2 [Homo sapiens]
NUDCD1	4	2.19242	0	0	nudC domain-containing protein 1 isoform 2 [Homo sapiens]
NUMA1	4	0.0464475	13	1.48258	nuclear mitotic apparatus protein 1 [Homo sapiens]
NUP133	4	0.0969193	0	0	nuclear pore complex protein Nup133 [Homo sapiens]
OCRL	4	0.195966	1	-0.273774	inositol polyphosphate 5-phosphatase OCRL-1 isoform a [Homo sapiens]
PABPN1	4	2.09053	2	0.852924	polyadenylate-binding protein 2 [Homo sapiens]
PAFAH1B1	4	1.3369	2	0.518257	platelet-activating factor acetylhydrolase IB subunit alpha [Homo sapiens]
PARK7	4	0.119234	8	1.14323	protein DJ-1 [Homo sapiens]
PES1	4	1.204	2	0.372129	pescadillo homolog [Homo sapiens]
PFDN2	4	0.0147758	0	0	prefoldin subunit 2 [Homo sapiens]
PFKFB3	4	0.251268	22	2.35706	6-phosphofructo-2-kinase/fructose-2,6-biphosphatase 3 isoform 2 [Homo sapiens]
PHB2	4	0.166159	6	0.54562	prohibitin-2 isoform 1 [Homo sapiens]
PHF5A	4	0.739388	7	1.64743	PHD finger-like domain-containing protein 5A [Homo sapiens]
PLCD3	4	5.03771	0	0	1-phosphatidylinositol-4,5-bisphosphate phosphodiesterase delta-3 [Homo sapiens]
PLEKHG2	4	4.62776	0	0	pleckstrin homology domain-containing family G member 2 [Homo sapiens]
PLK1	4	0.194622	3	0.00403486	serine/threonine-protein kinase PLK1 [Homo sapiens]
PLOD1	4	0.292336	1	-0.56322	procollagen-lysine,2-oxoglutarate 5-dioxygenase 1 precursor [Homo sapiens]
PLOD3	4	0.68353	4	0.68353	procollagen-lysine,2-oxoglutarate 5-dioxygenase 3 precursor [Homo sapiens]
PLPBP	4	0.878639	7	1.77114	proline synthase co-transcribed bacterial homolog protein [Homo sapiens]
PNN	4	0.657455	0	0	pinin [Homo sapiens]
POLR2A	4	-0.392285	7	-0.152375	DNA-directed RNA polymerase II subunit RPB1 [Homo sapiens]
POLR2E	4	0.851711	0	0	DNA-directed RNA polymerases I, II, and III subunit RPABC1 [Homo sapiens]
PPM1A	4	0.177674	4	0.177674	protein phosphatase 1A isoform 1 [Homo sapiens]
PPP2R2A	4	0.182674	0	0	serine/threonine-protein phosphatase 2A 55 kDa regulatory subunit B alpha isoform isoform 2 [Homo sapiens]
PRKACB	4	-0.162881	9	0.407799	cAMP-dependent protein kinase catalytic subunit beta isoform 2 [Homo sapiens]
PRRC2C	4	-0.39282	8	-0.0467562	protein BAT2-like 2 [Homo sapiens]
PSMA3	4	0.415992	4	0.415992	proteasome subunit alpha type-3 isoform 1 [Homo sapiens]
PSMD4	4	-0.275423	6	-0.0310523	26S proteasome non-ATPase regulatory subunit 4 [Homo sapiens]
PSMD6	4	-0.16754	5	-0.112195	26S proteasome non-ATPase regulatory subunit 6 [Homo sapiens]
PSMD7	4	-0.275983	4	-0.275983	26S proteasome non-ATPase regulatory subunit 7 [Homo sapiens]
PUM3	4	0.498414	4	0.498414	KIAA0020 protein [Homo sapiens]
RAE1	4	0.630097	3	0.287138	mRNA export factor [Homo sapiens]
RBM6	4	0.0819266	8	0.529569	RNA-binding protein 6 isoform 1 [Homo sapiens]
RECQL4	4	0.652189	0	0	ATP-dependent DNA helicase Q4 [Homo sapiens]
RMND5A	4	0.799464	0	0	protein RMD5 homolog A [Homo sapiens]
RNF2	4	0.847657	3	0.515785	E3 ubiquitin-protein ligase RING2 [Homo sapiens]
RNPEP	4	2.57641	0	0	aminopeptidase B [Homo sapiens]
RPIA	4	1.64592	1	0.0348824	ribose-5-phosphate isomerase [Homo sapiens]
RPL28	4	0.430429	6	1.1597	60S ribosomal protein L28 isoform 2 [Homo sapiens]
RPL29	4	-0.227443	4	-0.227443	60S ribosomal protein L29 [Homo sapiens]
RPS26	4	-0.226283	7	0.375803	40S ribosomal protein S26 [Homo sapiens]
RPUSD3	4	1.62019	0	0	RNA pseudouridylate synthase domain-containing protein 3 isoform 2 [Homo sapiens]
SBDS	4	0.727586	0	0	ribosome maturation protein SBDS [Homo sapiens]
SF3B5	4	1.15075	0	0	splicing factor 3B subunit 5 [Homo sapiens]
SLAIN1	4	0.921426	5	1.26131	SLAIN motif-containing protein 1 isoform A precursor [Homo sapiens]
SP1	4	2.20029	0	0	transcription factor Sp1 isoform b [Homo sapiens]
SPATA5	4	0.264169	0	0	spermatogenesis-associated protein 5 [Homo sapiens]
SRP14	4	0.628171	5	0.998374	signal recognition particle 14 kDa protein [Homo sapiens]
STOML2	4	0.436037	3	0.179933	stomatin-like protein 2 [Homo sapiens]
SUPT7L	4	3.98229	0	0	STAGA complex 65 subunit gamma [Homo sapiens]
TACO1	4	1.45126	7	2.62197	translational activator of cytochrome c oxidase 1 [Homo sapiens]
TAF10	4	0.86782	6	1.634	transcription initiation factor TFIID subunit 10 [Homo sapiens]
TARS2	4	0.067534	0	0	threonyl-tRNA synthetase, mitochondrial precursor [Homo sapiens]
TCAF1	4	-0.212531	0	0	hypothetical protein LOC9747 [Homo sapiens]
TFAM	4	2.18093	0	0	transcription factor A, mitochondrial precursor [Homo sapiens]
TPP1	4	0.311916	0	0	tripeptidyl-peptidase 1 preproprotein [Homo sapiens]
TUT7	4	0.515094	0	0	terminal uridylyltransferase 7 isoform 1 [Homo sapiens]
UPF1	4	-0.606234	8	-0.104825	regulator of nonsense transcripts 1 [Homo sapiens]
UTP14A	4	2.01892	0	0	U3 small nucleolar RNA-associated protein 14 homolog A isoform 2 [Homo sapiens]
WASL	4	7.875	3	7.875	neural Wiskott-Aldrich syndrome protein [Homo sapiens]
WDR36	4	0.279701	6	0.678084	WD repeat-containing protein 36 [Homo sapiens]
YARS2	4	1.00444	0	0	tyrosine--tRNA ligase, mitochondrial precursor [Homo sapiens]
YEATS2	4	0.743537	0	0	YEATS domain-containing protein 2 [Homo sapiens]
ZBTB2	4	5.7211	3	4.86819	zinc finger and BTB domain-containing protein 2 [Homo sapiens]
ZC3HAV1	4	-0.1551	6	0.123426	zinc finger CCCH-type antiviral protein 1 isoform 1 [Homo sapiens]
ALG13	3.5	-0.210016	8	0.216785	putative bifunctional UDP-N-acetylglucosamine transferase and deubiquitinase ALG13 isoform 1 [Homo sapiens]
BLM	3.5	1.15878	0	0	Bloom syndrome protein [Homo sapiens]
ECI2	3.5	5.33756	0	0	peroxisomal 3,2-trans-enoyl-CoA isomerase isoform 1 [Homo sapiens]
EGFL7	3.5	1.58909	0	0	epidermal growth factor-like protein 7 precursor [Homo sapiens]
ERP44	3.5	0.438617	8	1.74148	endoplasmic reticulum resident protein 44 precursor [Homo sapiens]
EWSR1	3.5	0.907075	0	0	RNA-binding protein EWS isoform 3 [Homo sapiens]
FAR1	3.5	-0.247571	3	-0.293207	fatty acyl-CoA reductase 1 [Homo sapiens]
HUWE1	3.5	-0.512043	17	-0.260674	E3 ubiquitin-protein ligase HUWE1 [Homo sapiens]
IPO4	3.5	-0.335965	12	0.187144	importin-4 [Homo sapiens]
KIF2A	3.5	0.854949	4	1.0542	kinesin-like protein KIF2A isoform 2 [Homo sapiens]
LARP7	3.5	-0.0443288	0	0	la-related protein 7 [Homo sapiens]
MAT2A	3.5	-0.100513	15	1.97614	S-adenosylmethionine synthase isoform type-2 [Homo sapiens]
MOB2	3.5	2.01705	6	3.50752	mps one binder kinase activator-like 2 isoform 1 [Homo sapiens]
MTHFD2	3.5	0.701415	10	2.81764	bifunctional methylenetetrahydrofolate dehydrogenase/cyclohydrolase, mitochondrial precursor [Homo sapiens]
MTPN	3.5	1.26877	8	3.21471	myotrophin [Homo sapiens]
NDUFA8	3.5	0.576572	4	0.721544	NADH dehydrogenase [ubiquinone] 1 alpha subcomplex subunit 8 [Homo sapiens]
PPP2CB	3.5	0.116767	5	0.382249	serine/threonine-protein phosphatase 2A catalytic subunit beta isoform [Homo sapiens]
PPP2R1A	3.5	-0.569799	13	0.128866	serine/threonine-protein phosphatase 2A 65 kDa regulatory subunit A alpha isoform [Homo sapiens]
PSMB5	3.5	-0.111896	3	0.216989	proteasome subunit beta type-5 isoform 1 [Homo sapiens]
RANBP1	3.5	0.344535	5	0.716477	ran-specific GTPase-activating protein [Homo sapiens]
RRP1B	3.5	-0.238905	7	0.111159	ribosomal RNA processing protein 1 homolog B [Homo sapiens]
SF3B4	3.5	-0.0605845	5	0.18829	splicing factor 3B subunit 4 [Homo sapiens]
TPI1	3.5	0.768625	4	0.923862	triosephosphate isomerase isoform 1 [Homo sapiens]
YTHDF2	3.5	0.306112	4	0.435206	YTH domain family protein 2 isoform 2 [Homo sapiens]
ADAR	3	0.400641	0	0	double-stranded RNA-specific adenosine deaminase isoform d [Homo sapiens]
ADSL	3	0.684268	4	1.0458	adenylosuccinate lyase isoform a [Homo sapiens]
AKAP13	3	0.606913	0	0	A-kinase anchor protein 13 isoform 1 [Homo sapiens]
AKAP8	3	0.124157	0	0	A-kinase anchor protein 8 [Homo sapiens]
ANKRD28	3	0.418436	3	0.418436	serine/threonine-protein phosphatase 6 regulatory ankyrin repeat subunit A isoform b [Homo sapiens]
ARF1	3	1.16115	19	6.157	ADP-ribosylation factor 1 [Homo sapiens]
ARF3	3	0.820824	19	5.50581	ADP-ribosylation factor 3 [Homo sapiens]
ATP5MG	3	1.74915	0	0	ATP synthase subunit g, mitochondrial [Homo sapiens]
BCKDHA	3	1.01951	0	0	2-oxoisovalerate dehydrogenase subunit alpha, mitochondrial isoform 1 precursor [Homo sapiens]
BCKDHB	3	2.42772	0	0	2-oxoisovalerate dehydrogenase subunit beta, mitochondrial precursor [Homo sapiens]
BSG	3	1.48718	4	2.51852	basigin isoform 2 precursor [Homo sapiens]
C20orf27	3	0.362875	7	1.21224	hypothetical protein LOC54976 [Homo sapiens]
CALD1	3	4.86819	0	0	caldesmon isoform 2 [Homo sapiens]
CAP1	3	0.312772	0	0	adenylyl cyclase-associated protein 1 [Homo sapiens]
CAPRIN1	3	0.0334077	4	0.201718	caprin-1 isoform 1 [Homo sapiens]
CAPZA2	3	0.541875	3	0.541875	F-actin-capping protein subunit alpha-2 [Homo sapiens]
CCDC124	3	0.963419	0	0	coiled-coil domain-containing protein 124 [Homo sapiens]
CDC27	3	1.02175	3	1.02175	cell division cycle protein 27 homolog isoform 1 [Homo sapiens]
CIAO1	3	0.576001	2	0.266408	probable cytosolic iron-sulfur protein assembly protein CIAO1 [Homo sapiens]
CLASP1	3	-0.149075	6	0.236821	CLIP-associating protein 1 isoform 2 [Homo sapiens]
CNOT10	3	-0.119387	0	0	CCR4-NOT transcription complex subunit 10 [Homo sapiens]
COLGALT1	3	0.107431	10	1.62518	procollagen galactosyltransferase 1 precursor [Homo sapiens]
CPVL	3	0.0852419	2	-0.121299	probable serine carboxypeptidase CPVL precursor [Homo sapiens]
CSK	3	1.17205	8	3.35466	tyrosine-protein kinase CSK [Homo sapiens]
CSNK2B	3	-0.136836	2	-0.274641	casein kinase II subunit beta [Homo sapiens]
CUL2	3	-0.343204	0	0	cullin-2 [Homo sapiens]
CWC27	3	1.10559	5	2.10326	peptidyl-prolyl cis-trans isomerase CWC27 homolog [Homo sapiens]
CYC1	3	0.787568	6	1.8505	cytochrome c1, heme protein, mitochondrial [Homo sapiens]
CYFIP1	3	0.0236933	3	1.10078	cytoplasmic FMR1-interacting protein 1 isoform a [Homo sapiens]
CYFIP2	3	0.096903	3	0.096903	cytoplasmic FMR1-interacting protein 2 [Homo sapiens]
DCTN3	3	2.16727	0	0	dynactin subunit 3 isoform 1 [Homo sapiens]
DDX55	3	1.32476	0	0	ATP-dependent RNA helicase DDX55 [Homo sapiens]
DIMT1	3	0.494922	0	0	probable dimethyladenosine transferase [Homo sapiens]
DNAJB6	3	0.375333	0	0	dnaJ homolog subfamily B member 6 isoform a [Homo sapiens]
DNMT1	3	0.20626	0	0	DNA (cytosine-5)-methyltransferase 1 isoform a [Homo sapiens]
DPYSL5	3	1.673	2	1.04894	dihydropyrimidinase-related protein 5 [Homo sapiens]
DRG1	3	0.00241014	4	0.305856	developmentally-regulated GTP-binding protein 1 [Homo sapiens]
DSTN	3	3.96888	4	4.88182	destrin isoform b [Homo sapiens]
DYNLRB1	3	0.841576	0	0	dynein light chain roadblock-type 1 [Homo sapiens]
ECHS1	3	0.564825	3	0.564825	enoyl-CoA hydratase, mitochondrial precursor [Homo sapiens]
ELMO2	3	2.41149	7	4.91388	engulfment and cell motility protein 2 [Homo sapiens]
ELOC	3	-0.189482	0	0	transcription elongation factor B polypeptide 1 [Homo sapiens]
EMD	3	-0.0796133	0	0	emerin [Homo sapiens]
EPB41L3	3	0.117288	12	1.64512	band 4.1-like protein 3 [Homo sapiens]
ERAL1	3	0.377672	0	0	GTPase Era, mitochondrial [Homo sapiens]
EXOSC1	3	0.277407	8	1.93121	3'-5' exoribonuclease CSL4 homolog [Homo sapiens]
EXOSC4	3	0.63578	0	0	exosome complex exonuclease RRP41 [Homo sapiens]
FAHD2A	3	1.24474	0	0	fumarylacetoacetate hydrolase domain-containing protein 2A [Homo sapiens]
FAM98A	3	0.428811	2	0.0803442	hypothetical protein LOC25940 [Homo sapiens]
FARP1	3	1.16791	5	2.09767	FERM, RhoGEF and pleckstrin domain-containing protein 1 isoform 1 [Homo sapiens]
FECH	3	0.537957	1	-0.0333221	ferrochelatase, mitochondrial isoform b precursor [Homo sapiens]
FIGNL1	3	0.341904	4	0.627693	fidgetin-like protein 1 isoform 1 [Homo sapiens]
G3BP1	3	-0.364574	3	-0.364574	ras GTPase-activating protein-binding protein 1 [Homo sapiens]
GARS	3	-0.121209	6	0.529084	glycine--tRNA ligase precursor [Homo sapiens]
GORASP1	3	4.97965	3	4.97965	Golgi reassembly-stacking protein 1 [Homo sapiens]
GRPEL1	3	0.388773	2	0.17283	grpE protein homolog 1, mitochondrial precursor [Homo sapiens]
GSR	3	0.549352	5	1.33333	glutathione reductase, mitochondrial precursor [Homo sapiens]
GSTM3	3	1.35076	6	2.92635	glutathione S-transferase Mu 3 [Homo sapiens]
GTF2F1	3	2.50286	2	1.58035	general transcription factor IIF subunit 1 [Homo sapiens]
GTF2H1	3	5.09384	0	0	general transcription factor IIH subunit 1 [Homo sapiens]
GTF3C2	3	0.644529	0	0	general transcription factor 3C polypeptide 2 [Homo sapiens]
GTF3C5	3	0.199378	0	0	general transcription factor 3C polypeptide 5 isoform 1 [Homo sapiens]
HELLS	3	0.567238	0	0	lymphoid-specific helicase [Homo sapiens]
HIBCH	3	2.35183	0	0	3-hydroxyisobutyryl-CoA hydrolase, mitochondrial isoform 1 precursor [Homo sapiens]
HIST1H1C	3	-0.393101	14	0.257247	histone H1.2 [Homo sapiens]
HIST1H1D	3	-0.366054	14	0.370295	histone H1.3 [Homo sapiens]
HIST1H1E	3	-0.342711	14	0.405164	histone H1.4 [Homo sapiens]
HOMER1	3	-0.191311	4	-0.0478409	homer protein homolog 1 [Homo sapiens]
HSD17B4	3	-0.230919	0	0	peroxisomal multifunctional enzyme type 2 [Homo sapiens]
IK	3	1.0887	0	0	protein Red [Homo sapiens]
ISCU	3	7.875	0	0	iron-sulfur cluster assembly enzyme ISCU, mitochondrial isoform ISCU1 [Homo sapiens]
ITPA	3	1.88546	2	1.13801	inosine triphosphate pyrophosphatase isoform a [Homo sapiens]
JDP2	3	-0.131257	0	0	jun dimerization protein 2 isoform a [Homo sapiens]
KPNA1	3	0.0959837	2	-0.14114	importin subunit alpha-1 [Homo sapiens]
KPNA3	3	0.914861	0	0	importin subunit alpha-3 [Homo sapiens]
KRI1	3	0.547394	0	0	protein KRI1 homolog [Homo sapiens]
KRT5	3	-0.444755	0	0	keratin 5; Keratin-5; 58 kda cytokeratin; keratin, type II cytoskeletal 5; cytokeratin 5 [Homo sapiens]
LARP4	3	0.348273	0	0	la-related protein 4 isoform d [Homo sapiens]
LRRC40	3	0.748209	0	0	leucine-rich repeat-containing protein 40 [Homo sapiens]
LSM12	3	2.21164	0	0	protein LSM12 homolog [Homo sapiens]
LSM6	3	6.53108	0	0	U6 snRNA-associated Sm-like protein LSm6 [Homo sapiens]
MACF1	3	-0.2097	0	0	microtubule-actin cross-linking factor 1 isoform a [Homo sapiens]
MAP1S	3	0.0852586	5	0.51676	microtubule-associated protein 1S [Homo sapiens]
METTL8	3	7.875	0	0	methyltransferase-like protein 8 [Homo sapiens]
MIF	3	0.200833	11	1.96144	macrophage migration inhibitory factor [Homo sapiens]
MINK1	3	1.61963	0	0	misshapen-like kinase 1 isoform 4 [Homo sapiens]
MMADHC	3	7.875	0	0	methylmalonic aciduria and homocystinuria type D protein, mitochondrial precursor [Homo sapiens]
MORF4L2	3	7.46699	0	0	mortality factor 4-like protein 2 [Homo sapiens]
MRPS2	3	0.79307	0	0	28S ribosomal protein S2, mitochondrial [Homo sapiens]
MRPS24	3	1.81586	0	0	28S ribosomal protein S24, mitochondrial precursor [Homo sapiens]
MRPS7	3	0.0168358	6	0.650993	28S ribosomal protein S7, mitochondrial precursor [Homo sapiens]
MSTO1	3	3.24748	0	0	protein misato homolog 1 [Homo sapiens]
MTPAP	3	1.11557	0	0	poly(A) RNA polymerase, mitochondrial precursor [Homo sapiens]
MTR	3	-0.352336	0	0	methionine synthase [Homo sapiens]
NCAPH2	3	0.61691	0	0	condensin-2 complex subunit H2 isoform 3 [Homo sapiens]
NDUFA5	3	0.280961	2	0.0232008	NADH dehydrogenase [ubiquinone] 1 alpha subcomplex subunit 5 isoform 1 [Homo sapiens]
NDUFA9	3	0.0554305	0	0	NADH dehydrogenase [ubiquinone] 1 alpha subcomplex subunit 9, mitochondrial precursor [Homo sapiens]
NDUFAB1	3	1.21265	0	0	acyl carrier protein, mitochondrial precursor [Homo sapiens]
NDUFS7	3	1.21417	0	0	NADH dehydrogenase [ubiquinone] iron-sulfur protein 7, mitochondrial precursor [Homo sapiens]
NDUFS8	3	1.41923	5	2.48564	NADH dehydrogenase [ubiquinone] iron-sulfur protein 8, mitochondrial precursor [Homo sapiens]
NELFE	3	1.0777	0	0	negative elongation factor E [Homo sapiens]
NFX1	3	0.0837879	0	0	transcriptional repressor NF-X1 isoform 1 [Homo sapiens]
NOA1	3	7.12011	0	0	mitochondrial nitric oxide synthase [Homo sapiens]
NOTCH2	3	0.39971	3	0.39971	neurogenic locus notch homolog protein 2 preproprotein [Homo sapiens]
NSUN2	3	-0.163571	6	0.5415	tRNA (cytosine-5-)-methyltransferase NSUN2 isoform 2 [Homo sapiens]
NSUN5	3	2.23165	0	0	putative methyltransferase NSUN5 isoform 3 [Homo sapiens]
NVL	3	0.438184	5	1.59591	nuclear valosin-containing protein-like isoform 1 [Homo sapiens]
OAT	3	-0.364103	8	0.23392	ornithine aminotransferase, mitochondrial isoform 1 precursor [Homo sapiens]
OPHN1	3	6.53108	0	0	oligophrenin-1 [Homo sapiens]
OXA1L	3	1.42316	0	0	mitochondrial inner membrane protein OXA1L [Homo sapiens]
PAPSS1	3	1.94417	1	0.576528	bifunctional 3'-phosphoadenosine 5'-phosphosulfate synthase 1 [Homo sapiens]
PAXIP1	3	1.37186	0	0	PAX-interacting protein 1 [Homo sapiens]
PCMTD2	3	2.62645	0	0	protein-L-isoaspartate O-methyltransferase domain-containing protein 2 isoform 1 [Homo sapiens]
PDK3	3	0.915659	0	0	[Pyruvate dehydrogenase [lipoamide]] kinase isozyme 3, mitochondrial isoform 1 precursor [Homo sapiens]
PDS5B	3	0.0939396	0	0	sister chromatid cohesion protein PDS5 homolog B [Homo sapiens]
PDXDC1	3	0.190654	4	0.416818	pyridoxal-dependent decarboxylase domain-containing protein 1 isoform 1 [Homo sapiens]
PHF10	3	2.06899	0	0	PHD finger protein 10 isoform a [Homo sapiens]
PITHD1	3	0.666919	2	0.356606	chromosome 1 open reading frame 128 [Homo sapiens]
PKP2	3	1.1933	0	0	plakophilin-2 isoform 2a [Homo sapiens]
PMPCA	3	0.185552	3	0.185552	mitochondrial-processing peptidase subunit alpha precursor [Homo sapiens]
POLD1	3	-0.338447	6	-0.0395742	DNA polymerase delta catalytic subunit [Homo sapiens]
POLR2C	3	-0.0124643	0	0	DNA-directed RNA polymerase II subunit RPB3 [Homo sapiens]
POLR2J	3	1.09733	0	0	DNA-directed RNA polymerase II subunit RPB11-a [Homo sapiens]
POLR2J2	3	1.841	0	0	DNA-directed RNA polymerase II subunit RPB11-b1 [Homo sapiens]
POLR2J3	3	1.81401	0	0	DNA-directed RNA polymerase II subunit RPB11-b2 [Homo sapiens]
PPP4R2	3	2.05401	4	2.77734	serine/threonine-protein phosphatase 4 regulatory subunit 2 [Homo sapiens]
PRKRA	3	1.41013	0	0	interferon-inducible double stranded RNA-dependent protein kinase activator A isoform 2 [Homo sapiens]
PRPF4B	3	0.183772	9	1.56973	serine/threonine-protein kinase PRP4 homolog [Homo sapiens]
PSMA6	3	-0.263677	9	0.310721	proteasome subunit alpha type-6 [Homo sapiens]
PSMB1	3	-0.217561	3	-0.217561	proteasome subunit beta type-1 precursor [Homo sapiens]
PSMB7	3	1.1596	4	1.67431	proteasome subunit beta type-7 proprotein [Homo sapiens]
PSMD10	3	0.563528	9	2.89048	26S proteasome non-ATPase regulatory subunit 10 isoform 1 [Homo sapiens]
PSMD9	3	4.3992	0	0	26S proteasome non-ATPase regulatory subunit 9 [Homo sapiens]
PTBP2	3	1.2528	0	0	polypyrimidine tract-binding protein 2 [Homo sapiens]
RAD50	3	-0.0556583	4	0.127275	DNA repair protein RAD50 [Homo sapiens]
RAI1	3	3.43186	7	5.94461	retinoic acid-induced protein 1 [Homo sapiens]
RANGAP1	3	-0.2916	15	1.09945	ran GTPase-activating protein 1 [Homo sapiens]
RBM17	3	-0.315557	5	-0.0623556	splicing factor 45 [Homo sapiens]
RBMXL1	3	0.383339	2	0.105865	RNA binding motif protein, X-linked-like 1 [Homo sapiens]
RNPS1	3	3.00234	4	3.87969	RNA-binding protein with serine-rich domain 1 [Homo sapiens]
RPL22L1	3	2.46205	0	0	60S ribosomal protein L22-like 1 [Homo sapiens]
RPL35A	3	0.324125	0	0	60S ribosomal protein L35a [Homo sapiens]
RPL37A	3	0.150509	0	0	60S ribosomal protein L37a [Homo sapiens]
RPL39	3	2.10748	0	0	60S ribosomal protein L39 [Homo sapiens]
RRP1	3	1.83834	0	0	ribosomal RNA processing protein 1 homolog A [Homo sapiens]
RRP8	3	1.02554	0	0	ribosomal RNA-processing protein 8 [Homo sapiens]
RSBN1L	3	2.04496	0	0	round spermatid basic protein 1-like protein [Homo sapiens]
SAP130	3	1.1207	0	0	histone deacetylase complex subunit SAP130 isoform a [Homo sapiens]
SCAF4	3	0.40759	0	0	splicing factor, arginine/serine-rich 15 isoform 2 [Homo sapiens]
SDAD1	3	0.357796	0	0	protein SDA1 homolog [Homo sapiens]
SDHA	3	0.23124	0	0	succinate dehydrogenase [ubiquinone] flavoprotein subunit, mitochondrial [Homo sapiens]
SENP2	3	2.4622	4	3.20961	sentrin-specific protease 2 [Homo sapiens]
SF3B6	3	-0.101658	8	1.19159	pre-mRNA branch site protein p14 [Homo sapiens]
SGF29	3	3.63791	1	1.15274	SAGA-associated factor 29 homolog [Homo sapiens]
SKA1	3	0.562542	0	0	spindle and kinetochore-associated protein 1 [Homo sapiens]
SLC3A2	3	-0.441252	5	-0.150119	4F2 cell-surface antigen heavy chain isoform b [Homo sapiens]
SLITRK5	3	-0.0447665	2	-0.215616	SLIT and NTRK-like protein 5 precursor [Homo sapiens]
SMAD2	3	1.1134	2	0.628911	mothers against decapentaplegic homolog 2 isoform 1 [Homo sapiens]
SMAD3	3	1.19383	2	1.36768	mothers against decapentaplegic homolog 3 isoform 3 [Homo sapiens]
SMAD9	3	0.878442	2	0.482408	mothers against decapentaplegic homolog 9 isoform a [Homo sapiens]
SMARCA2	3	0.283898	8	1.42968	probable global transcription activator SNF2L2 isoform a [Homo sapiens]
SMARCD1	3	2.19251	0	0	SWI/SNF-related matrix-associated actin-dependent regulator of chromatin subfamily D member 1 isoform a [Homo sapiens]
SMARCD3	3	2.23843	0	0	SWI/SNF-related matrix-associated actin-dependent regulator of chromatin subfamily D member 3 isoform 2 [Homo sapiens]
SMARCE1	3	1.24554	6	2.89224	SWI/SNF-related matrix-associated actin-dependent regulator of chromatin subfamily E member 1 [Homo sapiens]
SNU13	3	0.647196	0	0	NHP2-like protein 1 [Homo sapiens]
SRP9	3	1.7316	0	0	signal recognition particle 9 kDa protein isoform 2 [Homo sapiens]
SRSF10	3	1.13928	0	0	serine/arginine-rich splicing factor 10 isoform 3 [Homo sapiens]
SSRP1	3	0.641451	2	0.272012	FACT complex subunit SSRP1 [Homo sapiens]
SULF2	3	7.46699	0	0	extracellular sulfatase Sulf-2 isoform a precursor [Homo sapiens]
TAF6	3	0.686114	2	0.320753	transcription initiation factor TFIID subunit 6 isoform epsilon [Homo sapiens]
TAF9B	3	3.20339	0	0	transcription initiation factor TFIID subunit 9B [Homo sapiens]
TARDBP	3	-0.234306	0	0	TAR DNA-binding protein 43 [Homo sapiens]
TARSL2	3	1.09644	0	0	probable threonyl-tRNA synthetase 2, cytoplasmic [Homo sapiens]
TBC1D10B	3	1.91543	1	0.409297	TBC1 domain family member 10B [Homo sapiens]
TBC1D4	3	0.0642315	0	0	TBC1 domain family member 4 isoform 1 [Homo sapiens]
TCERG1	3	1.50538	0	0	transcription elongation regulator 1 isoform 2 [Homo sapiens]
TERF2	3	1.01148	3	1.01148	telomeric repeat-binding factor 2 [Homo sapiens]
THOC3	3	0.642014	0	0	THO complex subunit 3 [Homo sapiens]
TIMM13	3	0.00386574	0	0	mitochondrial import inner membrane translocase subunit Tim13 [Homo sapiens]
TIMM44	3	-0.0176931	7	0.788983	mitochondrial import inner membrane translocase subunit TIM44 precursor [Homo sapiens]
TIMM8A	3	-0.0699792	0	0	mitochondrial import inner membrane translocase subunit Tim8 A isoform 1 [Homo sapiens]
TIPRL	3	4.16057	0	0	TIP41-like protein isoform 2 [Homo sapiens]
TK1	3	0.03016	4	0.253569	thymidine kinase, cytosolic [Homo sapiens]
TMA16	3	2.58831	0	0	hypothetical protein LOC55319 [Homo sapiens]
TMEM263	3	1.2587	0	0	hypothetical protein LOC90488 [Homo sapiens]
TMOD2	3	6.08125	0	0	tropomodulin-2 isoform b [Homo sapiens]
UTP20	3	0.415752	14	2.76023	small subunit processome component 20 homolog [Homo sapiens]
VIM	3	-0.450522	21	0.570694	vimentin [Homo sapiens]
WIPF2	3	0.705502	0	0	WAS/WASL-interacting protein family member 2 [Homo sapiens]
ZC3H4	3	-0.0214374	8	0.936555	zinc finger CCCH domain-containing protein 4 [Homo sapiens]
ZFR	3	0.404807	3	0.404807	zinc finger RNA-binding protein [Homo sapiens]
ZNF24	3	0.662599	0	0	zinc finger protein 24 [Homo sapiens]
ZNRD1	3	6.53108	0	0	DNA-directed RNA polymerase I subunit RPA12 [Homo sapiens]
ANKHD1	2.5	-0.115482	8	0.855483	ankyrin repeat and KH domain-containing protein 1 isoform 1 [Homo sapiens]
BRCA2	2.5	-0.266133	0	0	breast cancer type 2 susceptibility protein [Homo sapiens]
CBX3	2.5	0.30489	3	0.477933	chromobox protein homolog 3 [Homo sapiens]
CDC20	2.5	5.52409	0	0	cell division cycle protein 20 homolog [Homo sapiens]
CIAO2B	2.5	0.428635	0	0	hypothetical protein LOC51647 [Homo sapiens]
CTCF	2.5	0.543507	6	2.22347	transcriptional repressor CTCF isoform 1 [Homo sapiens]
DNAJB11	2.5	-0.311856	0	0	dnaJ homolog subfamily B member 11 precursor [Homo sapiens]
ELP1	2.5	-0.318341	3	-0.281926	elongator complex protein 1 [Homo sapiens]
ENO1	2.5	-0.262192	15	1.2446	alpha-enolase isoform 1 [Homo sapiens]
GSN	2.5	0.143795	9	1.63698	gelsolin isoform a precursor [Homo sapiens]
H1FX	2.5	0.369737	0	0	histone H1x [Homo sapiens]
HAT1	2.5	0.262262	4	0.751627	histone acetyltransferase type B catalytic subunit [Homo sapiens]
HIST1H2BB	2.5	-0.323946	7	0.231067	histone H2B type 1-B [Homo sapiens]
HIST1H2BC	2.5	-0.349532	7	0.196564	histone H2B type 1-C/E/F/G/I [Homo sapiens]
HIST1H2BD	2.5	-0.329578	7	0.22504	histone H2B type 1-D [Homo sapiens]
HIST1H2BE	2.5	-0.373326	7	0.17098	histone H2B type 1-C/E/F/G/I [Homo sapiens]
HIST1H2BF	2.5	-0.349887	7	0.195262	histone H2B type 1-C/E/F/G/I [Homo sapiens]
HIST1H2BG	2.5	-0.349887	7	0.195262	histone H2B type 1-C/E/F/G/I [Homo sapiens]
HIST1H2BH	2.5	-0.344923	7	0.204562	histone H2B type 1-H [Homo sapiens]
HIST1H2BI	2.5	-0.349887	7	0.195262	histone H2B type 1-C/E/F/G/I [Homo sapiens]
HIST1H2BJ	2.5	-0.398906	7	0.527552	histone H2B type 1-J [Homo sapiens]
HIST1H2BK	2.5	-0.384592	7	0.473634	histone H2B type 1-K [Homo sapiens]
HIST1H2BL	2.5	-0.321476	7	0.477503	histone H2B type 1-L [Homo sapiens]
HIST1H2BM	2.5	-0.363288	7	0.159652	histone H2B type 1-M [Homo sapiens]
HIST1H2BN	2.5	-0.297756	7	0.255825	histone H2B type 1-N [Homo sapiens]
HIST1H2BO	2.5	-0.336526	7	0.221513	histone H2B type 1-O [Homo sapiens]
HIST2H2BE	2.5	-0.344897	7	0.210788	histone H2B type 2-E [Homo sapiens]
HIST2H2BF	2.5	-0.34268	7	0.209432	histone H2B type 2-F isoform a [Homo sapiens]
MCM6	2.5	-0.107576	10	1.42467	DNA replication licensing factor MCM6 [Homo sapiens]
MRPS11	2.5	1.05799	4	1.88479	28S ribosomal protein S11, mitochondrial isoform a [Homo sapiens]
MTERF3	2.5	0.978611	0	0	mTERF domain-containing protein 1, mitochondrial precursor [Homo sapiens]
NKRF	2.5	0.313844	0	0	NF-kappa-B-repressing factor isoform 1 [Homo sapiens]
PEBP1	2.5	1.74478	2	1.37763	phosphatidylethanolamine-binding protein 1 [Homo sapiens]
PMPCB	2.5	-0.155919	2	-0.2218	mitochondrial-processing peptidase subunit beta precursor [Homo sapiens]
PPP6C	2.5	0.0306979	0	0	serine/threonine-protein phosphatase 6 catalytic subunit isoform a [Homo sapiens]
PSMD8	2.5	-0.166918	0	0	26S proteasome non-ATPase regulatory subunit 8 [Homo sapiens]
RAD23B	2.5	-0.0718934	0	0	UV excision repair protein RAD23 homolog B isoform 1 [Homo sapiens]
SNX18	2.5	4.82145	0	0	sorting nexin-18 isoform a [Homo sapiens]
SRRT	2.5	0.0906919	4	0.462548	serrate RNA effector molecule homolog isoform c [Homo sapiens]
XPO1	2.5	-0.447308	5	-0.288429	exportin-1 [Homo sapiens]
ZNF460	2.5	0.494294	0	0	zinc finger protein 460 [Homo sapiens]
ACTN1	2	0.203765	6	1.44706	alpha-actinin-1 isoform b [Homo sapiens]
ACTN4	2	-0.160987	8	1.00128	alpha-actinin-4 [Homo sapiens]
ADAMTS1	2	1.40312	0	0	A disintegrin and metalloproteinase with thrombospondin motifs 1 preproprotein [Homo sapiens]
AHNAK	2	0.177484	0	0	neuroblast differentiation-associated protein AHNAK isoform 1 [Homo sapiens]
AK2	2	0.184763	4	0.929453	adenylate kinase 2, mitochondrial isoform a [Homo sapiens]
ALDH5A1	2	0.224795	0	0	succinate-semialdehyde dehydrogenase, mitochondrial isoform 2 precursor [Homo sapiens]
AMPD2	2	0.141014	0	0	AMP deaminase 2 isoform 1 [Homo sapiens]
ANAPC16	2	5.52409	0	0	anaphase-promoting complex subunit 16 [Homo sapiens]
AP2A2	2	-0.0979689	2	-0.0979689	AP-2 complex subunit alpha-2 [Homo sapiens]
AP2M1	2	0.146572	7	1.77862	AP-2 complex subunit mu isoform b [Homo sapiens]
APIP	2	1.7051	0	0	probable methylthioribulose-1-phosphate dehydratase [Homo sapiens]
ARHGEF10	2	0.168607	5	0.906718	rho guanine nucleotide exchange factor 10 [Homo sapiens]
AS3MT	2	3.16566	0	0	arsenite methyltransferase [Homo sapiens]
ASCC2	2	-0.211269	9	1.15676	activating signal cointegrator 1 complex subunit 2 isoform 1 [Homo sapiens]
ASPSCR1	2	0.918683	0	0	tether containing UBX domain for GLUT4 isoform 1 [Homo sapiens]
ATOX1	2	1.78213	2	1.78213	copper transport protein ATOX1 [Homo sapiens]
ATP5F1C	2	-0.18139	6	0.572783	ATP synthase subunit gamma, mitochondrial isoform L (liver) precursor [Homo sapiens]
BABAM2	2	0.0246746	0	0	BRCA1-A complex subunit BRE isoform 1 [Homo sapiens]
BAG2	2	-0.541475	3	-0.451037	BAG family molecular chaperone regulator 2 [Homo sapiens]
BCAP31	2	0.819114	0	0	B-cell receptor-associated protein 31 isoform b [Homo sapiens]
BCAT1	2	2.27908	0	0	branched-chain-amino-acid aminotransferase, cytosolic isoform 2 [Homo sapiens]
BCS1L	2	0.31126	7	2.05486	mitochondrial chaperone BCS1 [Homo sapiens]
BDP1	2	7.875	0	0	transcription factor TFIIIB component B'' homolog [Homo sapiens]
BRIP1	2	0.355818	0	0	Fanconi anemia group J protein [Homo sapiens]
C15orf39	2	0.305715	0	0	hypothetical protein LOC56905 [Homo sapiens]
C1orf35	2	-0.102882	0	0	multiple myeloma tumor-associated protein 2 [Homo sapiens]
CAMK2A	2	0.97959	0	0	calcium/calmodulin-dependent protein kinase type II subunit alpha isoform 1 [Homo sapiens]
CAMK2B	2	0.94766	3	1.53222	calcium/calmodulin-dependent protein kinase type II subunit beta isoform 1 [Homo sapiens]
CAMK2D	2	0.970938	0	0	calcium/calmodulin-dependent protein kinase type II subunit delta isoform 3 [Homo sapiens]
CAMK2G	2	1.5539	0	0	calcium/calmodulin-dependent protein kinase type II subunit gamma isoform 4 [Homo sapiens]
CAMKMT	2	3.23712	0	0	hypothetical protein LOC79823 [Homo sapiens]
CANX	2	-0.379241	9	0.0837074	calnexin precursor [Homo sapiens]
CAPNS1	2	2.22878	0	0	calpain small subunit 1 [Homo sapiens]
CARM1	2	0.288271	4	1.35301	histone-arginine methyltransferase CARM1 [Homo sapiens]
CCDC86	2	0.756512	0	0	coiled-coil domain-containing protein 86 [Homo sapiens]
CD2AP	2	1.05516	0	0	CD2-associated protein [Homo sapiens]
CDK4	2	-0.313942	6	0.445188	cell division protein kinase 4 [Homo sapiens]
CDKAL1	2	-0.471616	0	0	CDK5 regulatory subunit-associated protein 1-like 1 [Homo sapiens]
CDKN2A	2	2.952	3	1.2291	cyclin-dependent kinase inhibitor 2A p12 [Homo sapiens]
CELF1	2	0.134665	0	0	CUGBP Elav-like family member 1 isoform 3 [Homo sapiens]
CEP295	2	0.923955	0	0	hypothetical protein LOC85459 [Homo sapiens]
CHD8	2	-0.106328	0	0	chromodomain-helicase-DNA-binding protein 8 isoform 1 [Homo sapiens]
CLCC1	2	7.875	0	0	chloride channel CLIC-like protein 1 isoform 1 [Homo sapiens]
CNN2	2	0.676268	0	0	calponin-2 isoform a [Homo sapiens]
CNOT6L	2	0.491425	0	0	CCR4-NOT transcription complex subunit 6-like [Homo sapiens]
CNOT7	2	0.192333	0	0	CCR4-NOT transcription complex subunit 7 isoform 1 [Homo sapiens]
CPSF3	2	-0.331083	6	0.879211	cleavage and polyadenylation specificity factor subunit 3 [Homo sapiens]
CSDE1	2	0.0526549	0	0	cold shock domain-containing protein E1 isoform 1 [Homo sapiens]
CSE1L	2	-0.39582	16	0.207851	exportin-2 [Homo sapiens]
CSNK1G3	2	5.19888	0	0	casein kinase I isoform gamma-3 isoform 2 [Homo sapiens]
CTSB	2	1.12747	0	0	cathepsin B preproprotein [Homo sapiens]
CUL1	2	-0.218812	0	0	cullin-1 [Homo sapiens]
DACH1	2	1.39146	0	0	dachshund homolog 1 isoform a [Homo sapiens]
DBNL	2	1.54114	3	2.40711	drebrin-like protein isoform b [Homo sapiens]
DCAF16	2	1.27479	0	0	DDB1- and CUL4-associated factor 16 [Homo sapiens]
DCP1B	2	0.510594	4	1.3193	mRNA-decapping enzyme 1B [Homo sapiens]
DDX39A	2	-0.456989	4	-0.16169	ATP-dependent RNA helicase DDX39 [Homo sapiens]
DDX47	2	-0.176918	0	0	probable ATP-dependent RNA helicase DDX47 isoform 1 [Homo sapiens]
DHX16	2	-0.157899	10	1.14541	putative pre-mRNA-splicing factor ATP-dependent RNA helicase DHX16 isoform 1 [Homo sapiens]
DHX36	2	-0.240042	5	0.293631	probable ATP-dependent RNA helicase DHX36 isoform 2 [Homo sapiens]
DLST	2	0.250312	0	0	dihydrolipoyllysine-residue succinyltransferase component of 2-oxoglutarate dehydrogenase complex, mitochondrial [Homo sapiens]
DNAH6	2	7.875	0	0	dynein heavy chain 6, axonemal [Homo sapiens]
DNAJB1	2	-0.236126	0	0	dnaJ homolog subfamily B member 1 [Homo sapiens]
DNAJC9	2	1.03627	0	0	dnaJ homolog subfamily C member 9 [Homo sapiens]
DNM1L	2	0.448385	2	0.448385	dynamin-1-like protein isoform 3 [Homo sapiens]
DPF2	2	0.328974	0	0	zinc finger protein ubi-d4 [Homo sapiens]
DSC3	2	0.200523	0	0	desmocollin-3 isoform Dsc3a preproprotein [Homo sapiens]
DSG1	2	1.06827	0	0	desmoglein-1 preproprotein [Homo sapiens]
DSN1	2	0.873301	3	1.45188	kinetochore-associated protein DSN1 homolog isoform 1 [Homo sapiens]
DYRK1A	2	0.144338	6	0.669004	dual specificity tyrosine-phosphorylation-regulated kinase 1A isoform 1 [Homo sapiens]
E2F6	2	0.45487	3	0.854841	transcription factor E2F6 [Homo sapiens]
ECT2	2	0.025038	0	0	protein ECT2 [Homo sapiens]
EDC4	2	-0.190418	0	0	enhancer of mRNA-decapping protein 4 [Homo sapiens]
EHMT1	2	0.22468	0	0	histone-lysine N-methyltransferase, H3 lysine-9 specific 5 isoform 1 [Homo sapiens]
EHMT2	2	0.0779544	0	0	histone-lysine N-methyltransferase, H3 lysine-9 specific 3 isoform a [Homo sapiens]
ELMSAN1	2	4.12754	0	0	hypothetical protein LOC91748 [Homo sapiens]
ELOA	2	0.618037	0	0	transcription elongation factor B polypeptide 3 [Homo sapiens]
ENAH	2	0.18382	0	0	protein enabled homolog isoform a [Homo sapiens]
EPB41L2	2	2.19623	2	2.19623	band 4.1-like protein 2 isoform b [Homo sapiens]
ERCC3	2	0.640434	0	0	TFIIH basal transcription factor complex helicase XPB subunit [Homo sapiens]
ERO1A	2	0.624858	2	0.624858	ERO1-like protein alpha precursor [Homo sapiens]
EXOSC5	2	-0.039051	6	1.17768	exosome complex exonuclease RRP46 [Homo sapiens]
FANCI	2	-0.508151	11	0.0116356	Fanconi anemia group I protein isoform 1 [Homo sapiens]
FARP2	2	0.167705	0	0	FERM, RhoGEF and pleckstrin domain-containing protein 2 [Homo sapiens]
FARSA	2	-0.27993	0	0	phenylalanine--tRNA ligase alpha subunit [Homo sapiens]
FASTKD5	2	-0.222014	0	0	FAST kinase domain-containing protein 5 [Homo sapiens]
FAT4	2	1.19979	0	0	protocadherin Fat 4 precursor [Homo sapiens]
FLOT1	2	1.49615	0	0	flotillin-1 [Homo sapiens]
FN3KRP	2	2.21439	7	5.87616	ketosamine-3-kinase [Homo sapiens]
FSCN1	2	1.81777	4	3.52516	fascin [Homo sapiens]
FTSJ3	2	0.298015	0	0	putative rRNA methyltransferase 3 [Homo sapiens]
GALK1	2	0.975879	4	2.25425	galactokinase [Homo sapiens]
GATAD1	2	7.875	0	0	GATA zinc finger domain-containing protein 1 [Homo sapiens]
GATD3A	2	3.69114	0	0	ES1 protein homolog, mitochondrial isoform Ia precursor [Homo sapiens]
GCAT	2	0.167531	0	0	2-amino-3-ketobutyrate coenzyme A ligase, mitochondrial isoform 1 precursor [Homo sapiens]
GIMAP4	2	2.24645	0	0	GTPase IMAP family member 4 [Homo sapiens]
GLG1	2	0.174845	5	0.993237	Golgi apparatus protein 1 isoform 2 precursor [Homo sapiens]
GLO1	2	0.672126	0	0	lactoylglutathione lyase [Homo sapiens]
GLOD4	2	-0.0778807	0	0	glyoxalase domain-containing protein 4 [Homo sapiens]
GMPS	2	-0.184678	8	1.06728	GMP synthase [glutamine-hydrolyzing] [Homo sapiens]
GOT2	2	0.0699206	6	1.26836	aspartate aminotransferase, mitochondrial precursor [Homo sapiens]
GPATCH8	2	0.171005	0	0	G patch domain-containing protein 8 [Homo sapiens]
GPBP1L1	2	5.52409	0	0	vasculin-like protein 1 [Homo sapiens]
GPHN	2	1.94852	0	0	gephyrin isoform 2 [Homo sapiens]
GPKOW	2	0.268992	0	0	G patch domain and KOW motifs-containing protein [Homo sapiens]
GTF2B	2	-0.107643	0	0	transcription initiation factor IIB [Homo sapiens]
GTF2H4	2	1.4636	0	0	general transcription factor IIH subunit 4 [Homo sapiens]
GTSE1	2	0.203597	0	0	G2 and S phase-expressed protein 1 [Homo sapiens]
HACD3	2	-0.219171	0	0	very-long-chain (3R)-3-hydroxyacyl-[acyl-carrier protein] dehydratase 3 [Homo sapiens]
HAGH	2	1.71969	11	6.43978	hydroxyacylglutathione hydrolase, mitochondrial isoform 2 [Homo sapiens]
HBA1	2	1.68382	0	0	hemoglobin subunit alpha [Homo sapiens]
HBA2	2	1.68382	0	0	hemoglobin subunit alpha [Homo sapiens]
HDHD2	2	1.47291	4	3.18919	haloacid dehalogenase-like hydrolase domain-containing protein 2 [Homo sapiens]
HECTD3	2	0.391613	3	0.751915	E3 ubiquitin-protein ligase HECTD3 [Homo sapiens]
HERC2	2	-0.237998	0	0	E3 ubiquitin-protein ligase HERC2 [Homo sapiens]
HIST3H2BB	2	-0.459066	7	0.122262	histone H2B type 3-B [Homo sapiens]
HNRNPH3	2	-0.120698	0	0	heterogeneous nuclear ribonucleoprotein H3 isoform a [Homo sapiens]
HOXA10	2	4.29585	0	0	homeobox protein Hox-A10 isoform a [Homo sapiens]
HSP90B1	2	-0.500113	6	-0.214688	endoplasmin precursor [Homo sapiens]
HSPBP1	2	-0.547678	0	0	hsp70-binding protein 1 [Homo sapiens]
ILKAP	2	0.934573	4	2.15216	integrin-linked kinase-associated serine/threonine phosphatase 2C [Homo sapiens]
ILVBL	2	-0.171647	3	-0.04137	acetolactate synthase-like protein [Homo sapiens]
INO80E	2	1.57575	0	0	INO80 complex subunit E [Homo sapiens]
INPP4A	2	0.794361	0	0	type I inositol-3,4-bisphosphate 4-phosphatase isoform d [Homo sapiens]
INTS1	2	-0.108692	0	0	integrator complex subunit 1 [Homo sapiens]
INTS13	2	0.493595	0	0	cell cycle regulator Mat89Bb homolog [Homo sapiens]
INTS6	2	0.591403	0	0	integrator complex subunit 6 isoform b [Homo sapiens]
INTS6L	2	1.17437	0	0	protein DDX26B [Homo sapiens]
IRS2	2	7.03251	0	0	insulin receptor substrate 2 [Homo sapiens]
KCTD12	2	1.10824	0	0	BTB/POZ domain-containing protein KCTD12 [Homo sapiens]
KCTD5	2	-0.362641	5	-0.214114	BTB/POZ domain-containing protein KCTD5 [Homo sapiens]
KDELC2	2	0.60197	0	0	KDEL motif-containing protein 2 precursor [Homo sapiens]
KIAA1210	2	7.875	0	0	hypothetical protein LOC57481 [Homo sapiens]
KIF14	2	-0.0573608	0	0	kinesin-like protein KIF14 [Homo sapiens]
KIF2B	2	7.875	0	0	kinesin-like protein KIF2B [Homo sapiens]
KMT2D	2	1.15495	0	0	histone-lysine N-methyltransferase MLL2 [Homo sapiens]
KRT18	2	0.437622	0	0	keratin, type I cytoskeletal 18 [Homo sapiens] keratin 18; cytokeratin 18 [Homo sapiens]
LBR	2	0.506601	0	0	lamin-B receptor [Homo sapiens]
LGALS3	2	1.91626	0	0	galectin-3 isoform 1 [Homo sapiens]
LGMN	2	1.08022	0	0	legumain preproprotein [Homo sapiens]
LIMA1	2	-0.191592	3	0.0142806	LIM domain and actin-binding protein 1 isoform a [Homo sapiens]
LIMD1	2	-0.250203	4	0.17206	LIM domain-containing protein 1 [Homo sapiens]
LPCAT1	2	0.48438	0	0	lysophosphatidylcholine acyltransferase 1 [Homo sapiens]
LRCH3	2	0.100104	6	0.95791	leucine-rich repeat and calponin homology domain-containing protein 3 [Homo sapiens]
LRRC47	2	-0.227713	4	0.133985	leucine-rich repeat-containing protein 47 [Homo sapiens]
LRWD1	2	-0.204785	0	0	leucine-rich repeat and WD repeat-containing protein 1 [Homo sapiens]
LSM7	2	1.07181	0	0	U6 snRNA-associated Sm-like protein LSm7 [Homo sapiens]
LTN1	2	-0.268027	3	-0.232134	RING finger protein 160 [Homo sapiens]
MAGOH	2	1.19917	2	1.19917	protein mago nashi homolog [Homo sapiens]
MAGOHB	2	1.19917	2	1.19917	protein mago nashi homolog 2 [Homo sapiens]
MAP3K7	2	-0.0566805	6	0.822336	mitogen-activated protein kinase kinase kinase 7 isoform A [Homo sapiens]
MAP7D3	2	0.39962	4	1.17461	MAP7 domain-containing protein 3 isoform 2 [Homo sapiens]
MAPKAP1	2	0.427857	0	0	target of rapamycin complex 2 subunit MAPKAP1 isoform 1 [Homo sapiens]
MARK1	2	0.953357	0	0	serine/threonine-protein kinase MARK1 [Homo sapiens]
MAZ	2	0.93595	0	0	myc-associated zinc finger protein isoform 2 [Homo sapiens]
MBIP	2	3.69952	0	0	MAP3K12-binding inhibitory protein 1 isoform 2 [Homo sapiens]
MCMBP	2	0.113026	8	1.84092	mini-chromosome maintenance complex-binding protein isoform 1 [Homo sapiens]
MDH2	2	-0.316096	14	2.39972	malate dehydrogenase, mitochondrial precursor [Homo sapiens]
MED17	2	0.694514	0	0	mediator of RNA polymerase II transcription subunit 17 [Homo sapiens]
MEPCE	2	0.0220357	4	0.330246	7SK snRNA methylphosphate capping enzyme isoform A [Homo sapiens]
MFAP1	2	2.04614	3	3.04789	microfibrillar-associated protein 1 [Homo sapiens]
MPHOSPH10	2	1.38268	0	0	U3 small nucleolar ribonucleoprotein protein MPP10 [Homo sapiens]
MPRIP	2	0.710775	0	0	myosin phosphatase Rho-interacting protein isoform 1 [Homo sapiens]
MRE11	2	0.34705	7	2.1264	double-strand break repair protein MRE11A isoform 2 [Homo sapiens]
MRPS12	2	5.52409	0	0	28S ribosomal protein S12, mitochondrial precursor [Homo sapiens]
MRPS17	2	2.09403	0	0	28S ribosomal protein S17, mitochondrial precursor [Homo sapiens]
MRPS18C	2	3.17487	0	0	28S ribosomal protein S18c, mitochondrial [Homo sapiens]
MRPS23	2	0.90312	0	0	28S ribosomal protein S23, mitochondrial [Homo sapiens]
MSH2	2	0.0365094	11	2.48956	DNA mismatch repair protein Msh2 [Homo sapiens]
MTAP	2	1.22123	0	0	S-methyl-5'-thioadenosine phosphorylase [Homo sapiens]
MTMR1	2	0.192539	3	0.519398	myotubularin-related protein 1 [Homo sapiens]
MYEF2	2	0.974619	0	0	myelin expression factor 2 [Homo sapiens]
MZT2A	2	0.21916	0	0	mitotic-spindle organizing protein 2A [Homo sapiens]
MZT2B	2	0.149781	6	1.71415	mitotic-spindle organizing protein 2B [Homo sapiens]
NCAPH	2	0.294046	0	0	condensin complex subunit 2 isoform 1 [Homo sapiens]
NKTR	2	0.42357	6	1.97826	NK-tumor recognition protein [Homo sapiens]
NOD2	2	7.875	0	0	nucleotide-binding oligomerization domain-containing protein 2 [Homo sapiens]
NOL7	2	2.23551	0	0	nucleolar protein 7 [Homo sapiens]
NOM1	2	0.293197	0	0	nucleolar MIF4G domain-containing protein 1 [Homo sapiens]
NOP16	2	1.49667	0	0	nucleolar protein 16 [Homo sapiens]
NOSIP	2	0.647428	3	1.1889	nitric oxide synthase-interacting protein [Homo sapiens]
NPM3	2	-0.0517231	2	-0.0517231	nucleoplasmin-3 [Homo sapiens]
NRBP1	2	0.944123	1	0.233372	nuclear receptor-binding protein [Homo sapiens]
NSA2	2	0.621311	0	0	ribosome biogenesis protein NSA2 homolog [Homo sapiens]
NTPCR	2	0.0993495	0	0	nucleoside-triphosphatase C1orf57 [Homo sapiens]
NUBPL	2	0.0127443	0	0	iron-sulfur protein NUBPL [Homo sapiens]
NUDC	2	-0.0485566	8	1.89629	nuclear migration protein nudC [Homo sapiens]
NUDT9	2	3.33604	0	0	ADP-ribose pyrophosphatase, mitochondrial isoform a [Homo sapiens]
OR4X1	2	7.875	0	0	olfactory receptor 4X1 [Homo sapiens]
PARP2	2	7.03251	0	0	poly [ADP-ribose] polymerase 2 isoform 2 [Homo sapiens]
PBRM1	2	0.513094	7	2.31298	protein polybromo-1 isoform 2 [Homo sapiens]
PCGF6	2	0.0202619	0	0	polycomb group RING finger protein 6 isoform a [Homo sapiens]
PCNA	2	-0.130793	0	0	proliferating cell nuclear antigen [Homo sapiens]
PELO	2	1.22845	2	1.22845	protein pelota homolog [Homo sapiens]
PFKFB2	2	0.175216	0	0	6-phosphofructo-2-kinase/fructose-2,6-biphosphatase 2 isoform a [Homo sapiens]
PGK1	2	-0.0829077	4	0.0816022	phosphoglycerate kinase 1 [Homo sapiens]
PHB	2	-0.00855857	0	0	prohibitin [Homo sapiens]
PHETA1	2	7.875	5	7.875	protein FAM109A isoform 1 [Homo sapiens]
PHF3	2	0.111007	0	0	PHD finger protein 3 [Homo sapiens]
PHKG2	2	0.0549536	0	0	phosphorylase b kinase gamma catalytic chain, testis/liver isoform isoform 1 [Homo sapiens]
PIN1	2	0.812181	0	0	peptidyl-prolyl cis-trans isomerase NIMA-interacting 1 [Homo sapiens]
POLR1B	2	-0.22245	5	0.10099	DNA-directed RNA polymerase I subunit RPA2 isoform 2 [Homo sapiens]
POLR1E	2	0.588818	0	0	DNA-directed RNA polymerase I subunit RPA49 [Homo sapiens]
POLR2B	2	-0.749589	7	-0.482048	DNA-directed RNA polymerase II subunit RPB2 [Homo sapiens]
POLR2G	2	-0.0904998	0	0	DNA-directed RNA polymerase II subunit RPB7 [Homo sapiens]
POP1	2	-0.333216	7	0.714103	ribonucleases P/MRP protein subunit POP1 [Homo sapiens]
PPIB	2	0.444712	2	0.444712	peptidyl-prolyl cis-trans isomerase B precursor [Homo sapiens]
PPIL3	2	3.69261	0	0	peptidyl-prolyl cis-trans isomerase-like 3 isoform PPIL3a [Homo sapiens]
PPP2CA	2	-0.223934	5	0.407379	serine/threonine-protein phosphatase 2A catalytic subunit alpha isoform [Homo sapiens]
PPP4C	2	1.21531	1	0.413758	serine/threonine-protein phosphatase 4 catalytic subunit [Homo sapiens]
PPP6R3	2	-0.149959	2	-0.149959	serine/threonine-protein phosphatase 6 regulatory subunit 3 isoform 4 [Homo sapiens]
PQBP1	2	4.92517	0	0	polyglutamine-binding protein 1 isoform 1 [Homo sapiens]
PSMB3	2	-0.128684	0	0	proteasome subunit beta type-3 [Homo sapiens]
PSMB6	2	0.368673	3	0.733973	proteasome subunit beta type-6 precursor [Homo sapiens]
PSMD13	2	-0.221825	0	0	26S proteasome non-ATPase regulatory subunit 13 isoform 1 [Homo sapiens]
PTCD1	2	0.132403	0	0	pentatricopeptide repeat-containing protein 1 [Homo sapiens]
PTCD3	2	-0.127099	0	0	pentatricopeptide repeat-containing protein 3, mitochondrial precursor [Homo sapiens]
PTGES2	2	0.188836	0	0	prostaglandin E synthase 2 isoform 1 [Homo sapiens]
PTGES3	2	-0.252443	2	-0.252443	prostaglandin E synthase 3 [Homo sapiens]
PTPRF	2	0.181285	0	0	receptor-type tyrosine-protein phosphatase F isoform 1 precursor [Homo sapiens]
PTPRU	2	0.341673	0	0	receptor-type tyrosine-protein phosphatase U isoform 4 precursor [Homo sapiens]
PUM1	2	-0.0355135	0	0	pumilio homolog 1 isoform 1 [Homo sapiens]
PUS1	2	7.03251	0	0	tRNA pseudouridine synthase A, mitochondrial isoform 2 [Homo sapiens]
PYCR1	2	-0.48148	0	0	pyrroline-5-carboxylate reductase 1, mitochondrial isoform 1 [Homo sapiens]
RAD54L2	2	0.835597	0	0	helicase ARIP4 [Homo sapiens]
RBM15	2	0.669953	0	0	putative RNA-binding protein 15 [Homo sapiens]
RBM4	2	0.0622878	0	0	RNA-binding protein 4 [Homo sapiens]
RBM7	2	2.1597	0	0	RNA-binding protein 7 [Homo sapiens]
RBPJ	2	1.4636	0	0	recombining binding protein suppressor of hairless isoform 1 [Homo sapiens]
RCC2	2	-0.266646	9	1.51452	protein RCC2 [Homo sapiens]
RCL1	2	-0.292925	7	0.69698	RNA 3'-terminal phosphate cyclase-like protein [Homo sapiens]
RECQL	2	0.388952	0	0	ATP-dependent DNA helicase Q1 [Homo sapiens]
RIOX2	2	1.11764	0	0	MYC-induced nuclear antigen isoform a [Homo sapiens]
RPL7L1	2	0.938162	1	0.272094	60S ribosomal protein L7-like 1 [Homo sapiens]
RPP25L	2	2.83119	0	0	alba-like protein C9orf23 [Homo sapiens]
RPRD2	2	0.183848	6	1.44617	regulation of nuclear pre-mRNA domain-containing protein 2 [Homo sapiens]
SAFB	2	0.444781	0	0	scaffold attachment factor B1 [Homo sapiens]
SAFB2	2	0.688969	0	0	scaffold attachment factor B2 [Homo sapiens]
SAR1B	2	1.18069	0	0	GTP-binding protein SAR1b [Homo sapiens]
SAV1	2	3.43186	0	0	protein salvador homolog 1 [Homo sapiens]
SCFD1	2	-0.151569	2	-0.151569	sec1 family domain-containing protein 1 isoform a [Homo sapiens]
SCLY	2	0.873946	6	2.99383	selenocysteine lyase [Homo sapiens]
SDF4	2	-0.0946098	3	0.0936141	45 kDa calcium-binding protein isoform 2 precursor [Homo sapiens]
SERPINE2	2	7.875	0	0	glia-derived nexin isoform b precursor [Homo sapiens]
SET	2	1.07536	0	0	protein SET isoform 1 [Homo sapiens]
SF1	2	0.30812	8	2.54313	splicing factor 1 isoform 6 [Homo sapiens]
SF3A2	2	0.239283	3	0.609947	splicing factor 3A subunit 2 [Homo sapiens]
SIN3B	2	1.01034	0	0	paired amphipathic helix protein Sin3b [Homo sapiens]
SLC30A9	2	3.10318	0	0	zinc transporter 9 [Homo sapiens]
SLC5A6	2	2.064	0	0	sodium-dependent multivitamin transporter [Homo sapiens]
SNRPF	2	0.142674	5	0.99094	small nuclear ribonucleoprotein F [Homo sapiens]
SNRPG	2	0.097216	2	0.097216	small nuclear ribonucleoprotein G [Homo sapiens]
SPATA5L1	2	-0.0108329	0	0	spermatogenesis-associated protein 5-like protein 1 [Homo sapiens]
SPRYD3	2	2.49377	0	0	SPRY domain-containing protein 3 [Homo sapiens]
SPTLC2	2	0.670116	7	2.82505	serine palmitoyltransferase 2 [Homo sapiens]
SRSF5	2	0.0629665	0	0	serine/arginine-rich splicing factor 5 [Homo sapiens]
STAU1	2	-0.0157915	9	1.91471	double-stranded RNA-binding protein Staufen homolog 1 isoform c [Homo sapiens]
STK3	2	0.278603	0	0	serine/threonine-protein kinase 3 isoform 1 [Homo sapiens]
SUB1	2	0.109686	0	0	activated RNA polymerase II transcriptional coactivator p15 [Homo sapiens]
SUGT1	2	-0.210021	0	0	suppressor of G2 allele of SKP1 homolog isoform SGT1B [Homo sapiens]
SUMO2	2	2.37705	0	0	small ubiquitin-related modifier 2 isoform a precursor [Homo sapiens]
SUMO3	2	2.77608	0	0	small ubiquitin-related modifier 3 isoform 1 precursor [Homo sapiens]
SURF6	2	1.23434	0	0	surfeit locus protein 6 [Homo sapiens]
SYNRG	2	1.24927	0	0	synergin gamma isoform 4 [Homo sapiens]
TAF3	2	5.93356	0	0	transcription initiation factor TFIID subunit 3 [Homo sapiens]
TAF5	2	0.569159	0	0	transcription initiation factor TFIID subunit 5 [Homo sapiens]
TAF6L	2	0.0665512	1	-0.243913	TAF6-like RNA polymerase II p300/CBP-associated factor-associated factor 65 kDa subunit 6L [Homo sapiens]
TBL2	2	0.416491	0	0	transducin beta-like protein 2 precursor [Homo sapiens]
TBL3	2	0.225754	0	0	transducin beta-like protein 3 [Homo sapiens]
TELO2	2	-0.326416	3	-0.255057	telomere length regulation protein TEL2 homolog [Homo sapiens]
TENT4B	2	0.888646	0	0	PAP-associated domain-containing protein 5 isoform a [Homo sapiens]
TET1	2	0.869786	0	0	methylcytosine dioxygenase TET1 [Homo sapiens]
TFDP1	2	0.526421	2	0.526421	transcription factor Dp-1 [Homo sapiens]
THAP11	2	0.702905	0	0	THAP domain-containing protein 11 [Homo sapiens]
THEM6	2	0.641466	0	0	mesenchymal stem cell protein DSCD75 precursor [Homo sapiens]
TMEM43	2	0.856395	0	0	transmembrane protein 43 [Homo sapiens]
TOP3B	2	0.650497	0	0	DNA topoisomerase 3-beta-1 [Homo sapiens]
TRAP1	2	-0.101164	6	0.838313	heat shock protein 75 kDa, mitochondrial isoform 1 precursor [Homo sapiens]
TRIP4	2	0.174017	4	0.936886	activating signal cointegrator 1 [Homo sapiens]
TRMT112	2	0.971214	0	0	tRNA methyltransferase 112 homolog isoform 1 [Homo sapiens]
TRUB2	2	2.20999	0	0	probable tRNA pseudouridine synthase 2 [Homo sapiens]
TUBG2	2	-0.0504613	0	0	tubulin gamma-2 chain [Homo sapiens]
TUBGCP2	2	-0.39364	0	0	gamma-tubulin complex component 2 [Homo sapiens]
UBTF	2	1.72574	0	0	nucleolar transcription factor 1 isoform b [Homo sapiens]
UCHL5	2	0.0354216	0	0	ubiquitin carboxyl-terminal hydrolase isozyme L5 isoform 1 [Homo sapiens]
UFM1	2	2.15473	0	0	ubiquitin-fold modifier 1 precursor [Homo sapiens]
ULK1	2	0.743225	0	0	serine/threonine-protein kinase ULK1 [Homo sapiens]
UNK	2	4.69078	0	0	RING finger protein unkempt homolog [Homo sapiens]
USP4	2	0.0485144	0	0	ubiquitin carboxyl-terminal hydrolase 4 isoform a [Homo sapiens]
UTP15	2	2.26575	0	0	U3 small nucleolar RNA-associated protein 15 homolog [Homo sapiens]
UTP4	2	0.690195	6	2.73544	cirhin [Homo sapiens]
UTRN	2	-0.107256	0	0	utrophin [Homo sapiens]
VDAC2	2	0.296278	0	0	voltage-dependent anion-selective channel protein 2 isoform 1 [Homo sapiens]
VPS16	2	0.201792	0	0	vacuolar protein sorting-associated protein 16 homolog isoform 1 [Homo sapiens]
WDR73	2	1.20379	2	1.20379	WD repeat-containing protein 73 [Homo sapiens]
WDTC1	2	0.446091	0	0	WD and tetratricopeptide repeats protein 1 [Homo sapiens]
YBEY	2	0.258018	1	0	putative ribonuclease isoform 1 [Homo sapiens]
YEATS4	2	0.926942	0	0	YEATS domain-containing protein 4 [Homo sapiens]
YPEL5	2	0.97545	0	0	protein yippee-like 5 [Homo sapiens]
YTHDF3	2	0.862462	4	2.14188	YTH domain family protein 3 [Homo sapiens]
ZFC3H1	2	0.332703	0	0	zinc finger C3H1 domain-containing protein [Homo sapiens]
ZKSCAN8	2	0.908759	2	0.908759	zinc finger protein 192 [Homo sapiens]
ZMYND8	2	6.41325	0	0	protein kinase C-binding protein 1 isoform b [Homo sapiens]
ZNF490	2	7.875	0	0	zinc finger protein 490 [Homo sapiens]
ZNF503	2	0.203984	6	1.49486	zinc finger protein 503 [Homo sapiens]
ZNF598	2	0.113337	0	0	zinc finger protein 598 [Homo sapiens]
ZNF689	2	1.13587	0	0	zinc finger protein 689 [Homo sapiens]
ZNF768	2	1.19024	0	0	zinc finger protein 768 [Homo sapiens]
ZNF787	2	3.40817	0	0	zinc finger protein 787 [Homo sapiens]
ACOT8	1.5	-0.211082	0	0	acyl-coenzyme A thioesterase 8 [Homo sapiens]
ADD1	1.5	0.207727	0	0	alpha-adducin isoform a [Homo sapiens]
ALDH1B1	1.5	-0.331466	2	-0.267296	aldehyde dehydrogenase X, mitochondrial precursor [Homo sapiens]
CNP	1.5	-0.355642	15	1.09025	2',3'-cyclic-nucleotide 3'-phosphodiesterase [Homo sapiens]
CTSD	1.5	0.357548	3	1.18969	cathepsin D preproprotein [Homo sapiens]
KNL1	1.5	0.0752585	0	0	protein CASC5 isoform 2 [Homo sapiens]
LSM11	1.5	0.301793	0	0	U7 snRNA-associated Sm-like protein LSm11 [Homo sapiens]
MAIP1	1.5	-0.0402301	0	0	uncharacterized protein C2orf47, mitochondrial precursor [Homo sapiens]
MAX	1.5	1.05959	0	0	protein max isoform a [Homo sapiens]
MCM3	1.5	-0.568326	12	1.02757	DNA replication licensing factor MCM3 [Homo sapiens]
MRPS16	1.5	0.809914	0	0	28S ribosomal protein S16, mitochondrial precursor [Homo sapiens]
PAICS	1.5	-0.107279	3	0.440064	multifunctional protein ADE2 isoform 2 [Homo sapiens]
PBDC1	1.5	1.51189	0	0	hypothetical protein LOC51260 [Homo sapiens]
PBK	1.5	1.16995	1	0.64469	lymphokine-activated killer T-cell-originated protein kinase [Homo sapiens]
PGRMC1	1.5	-0.117253	2	0.00384479	membrane-associated progesterone receptor component 1 isoform 1 [Homo sapiens]
PYM1	1.5	0.424263	1	0.130714	partner of Y14 and mago isoform 2 [Homo sapiens]
RAF1	1.5	-0.145488	0	0	RAF proto-oncogene serine/threonine-protein kinase [Homo sapiens]
RBM42	1.5	0.216095	0	0	RNA-binding protein 42 [Homo sapiens]
RPS27	1.5	-0.694496	10	0.597441	40S ribosomal protein S27 [Homo sapiens]
RPS27L	1.5	-0.439969	10	1.66596	40S ribosomal protein S27-like [Homo sapiens]
SAR1A	1.5	-0.0491788	9	2.02532	GTP-binding protein SAR1a [Homo sapiens]
SMCHD1	1.5	-0.127861	0	0	structural maintenance of chromosomes flexible hinge domain-containing protein 1 [Homo sapiens]
SSR4	1.5	-0.0672997	0	0	translocon-associated protein subunit delta isoform 2 precursor [Homo sapiens]
SUN2	1.5	-0.342535	6	0.160737	SUN domain-containing protein 2 isoform b [Homo sapiens]
THOC2	1.5	-0.558572	0	0	THO complex subunit 2 [Homo sapiens]
TLN1	1.5	-0.312918	22	2.13431	talin-1 [Homo sapiens]
AAAS	1	-0.226804	0	0	aladin isoform 2 [Homo sapiens]
ABCF2	1	-0.474539	4	0.168653	ATP-binding cassette sub-family F member 2 isoform a [Homo sapiens]
ABHD11	1	0.26935	0	0	abhydrolase domain-containing protein 11 isoform 8 [Homo sapiens]
ABHD14B	1	0.413418	1	0.413418	abhydrolase domain-containing protein 14B [Homo sapiens]
ACACA	1	-0.30911	9	0.678039	acetyl-CoA carboxylase 1 isoform 1 [Homo sapiens]
ACADSB	1	0.298131	0	0	short/branched chain specific acyl-CoA dehydrogenase, mitochondrial precursor [Homo sapiens]
ACAT2	1	-0.0730238	3	0.539131	acetyl-CoA acetyltransferase, cytosolic [Homo sapiens]
ACIN1	1	-0.291278	0	0	apoptotic chromatin condensation inducer in the nucleus isoform 2 [Homo sapiens]
ACSF3	1	0.312294	0	0	acyl-CoA synthetase family member 3, mitochondrial precursor [Homo sapiens]
ACTR10	1	0.146919	0	0	actin-related protein 10 [Homo sapiens]
ACTR3	1	0.0976813	0	0	actin-related protein 3 [Homo sapiens]
ACTR6	1	0.754049	0	0	actin-related protein 6 [Homo sapiens]
ADI1	1	1.96227	5	6.36909	1,2-dihydroxy-3-keto-5-methylthiopentene dioxygenase [Homo sapiens]
ADSS	1	1.14709	0	0	adenylosuccinate synthetase isozyme 2 [Homo sapiens]
AGK	1	0.0144798	2	0.469756	acylglycerol kinase, mitochondrial precursor [Homo sapiens]
AHCY	1	-0.358924	5	0.703094	adenosylhomocysteinase isoform 1 [Homo sapiens]
AKAP12	1	0.227589	0	0	A-kinase anchor protein 12 isoform 1 [Homo sapiens]
AKAP8L	1	-0.53021	0	0	A-kinase anchor protein 8-like [Homo sapiens]
AKR7A2	1	0.426909	0	0	aflatoxin B1 aldehyde reductase member 2 [Homo sapiens]
AKT1S1	1	5.52409	0	0	proline-rich AKT1 substrate 1 [Homo sapiens]
ALB	1	-0.703482	2	-0.589272	serum albumin preproprotein [Homo sapiens]
ALDH16A1	1	0.093132	0	0	aldehyde dehydrogenase family 16 member A1 isoform 2 [Homo sapiens]
ALDOC	1	0.208628	0	0	fructose-bisphosphate aldolase C [Homo sapiens]
AMBRA1	1	-0.329323	0	0	activating molecule in BECN1-regulated autophagy protein 1 [Homo sapiens]
ANAPC4	1	0.152891	0	0	anaphase-promoting complex subunit 4 [Homo sapiens]
ANKLE2	1	0.143208	4	1.30205	ankyrin repeat and LEM domain-containing protein 2 [Homo sapiens]
ANKRD52	1	0.23159	0	0	serine/threonine-protein phosphatase 6 regulatory ankyrin repeat subunit C [Homo sapiens]
ANKRD54	1	0.0953452	4	1.50861	ankyrin repeat domain-containing protein 54 [Homo sapiens]
ANKZF1	1	0.312278	0	0	ankyrin repeat and zinc finger domain-containing protein 1 [Homo sapiens]
AP3D1	1	-0.443899	0	0	AP-3 complex subunit delta-1 isoform 2 [Homo sapiens]
APEX1	1	1.79542	0	0	DNA-(apurinic or apyrimidinic site) lyase [Homo sapiens]
APEX2	1	0.430512	0	0	DNA-(apurinic or apyrimidinic site) lyase 2 [Homo sapiens]
APPL2	1	4.47388	0	0	DCC-interacting protein 13-beta [Homo sapiens]
APTX	1	7.875	0	0	aprataxin isoform b [Homo sapiens]
ARHGAP12	1	7.875	0	0	rho GTPase-activating protein 12 [Homo sapiens]
ARHGAP39	1	0.477145	0	0	rho GTPase-activating protein 39 [Homo sapiens]
ARHGDIA	1	0.393214	5	2.98711	rho GDP-dissociation inhibitor 1 isoform a [Homo sapiens]
ARID4B	1	0.233372	0	0	AT-rich interactive domain-containing protein 4B isoform 1 [Homo sapiens]
ARMC6	1	-0.135155	0	0	armadillo repeat-containing protein 6 [Homo sapiens]
ARMC8	1	-0.133441	16	3.91296	armadillo repeat-containing protein 8 isoform 1 [Homo sapiens]
ARPC1A	1	2.49377	0	0	actin-related protein 2/3 complex subunit 1A isoform 1 [Homo sapiens]
ASF1B	1	0.906335	0	0	histone chaperone ASF1B [Homo sapiens]
ASNS	1	-0.449862	5	0.440471	asparagine synthetase [glutamine-hydrolyzing] isoform b [Homo sapiens]
ATP1B3	1	-0.229261	0	0	sodium/potassium-transporting ATPase subunit beta-3 [Homo sapiens]
ATP5F1D	1	3.43186	0	0	ATP synthase subunit delta, mitochondrial precursor [Homo sapiens]
ATXN2L	1	-0.335131	6	0.591109	ataxin-2-like protein isoform A [Homo sapiens]
ATXN7	1	7.875	0	0	ataxin-7 isoform a [Homo sapiens]
AURKB	1	0.152251	0	0	serine/threonine-protein kinase 12 [Homo sapiens]
AVEN	1	2.84618	0	0	cell death regulator Aven [Homo sapiens]
BAG5	1	-0.312382	0	0	BAG family molecular chaperone regulator 5 isoform b [Homo sapiens]
BAIAP2L1	1	1.31323	0	0	brain-specific angiogenesis inhibitor 1-associated protein 2-like protein 1 [Homo sapiens]
BAP1	1	0.828646	0	0	ubiquitin carboxyl-terminal hydrolase BAP1 [Homo sapiens]
BCCIP	1	-0.00726411	2	0.449641	BRCA2 and CDKN1A-interacting protein isoform BCCIPalpha [Homo sapiens]
BID	1	0.625168	1	0.625168	BH3-interacting domain death agonist isoform 2 [Homo sapiens]
BIRC2	1	0.316041	0	0	baculoviral IAP repeat-containing protein 2 [Homo sapiens]
BOP1	1	0.939606	0	0	ribosome biogenesis protein BOP1 [Homo sapiens]
BORA	1	-0.0244871	0	0	protein aurora borealis isoform 1 [Homo sapiens]
BPTF	1	3.10318	0	0	nucleosome-remodeling factor subunit BPTF isoform 2 [Homo sapiens]
BRD7	1	0.533812	0	0	bromodomain-containing protein 7 isoform 1 [Homo sapiens]
BRWD1	1	7.875	0	0	bromodomain and WD repeat-containing protein 1 isoform B [Homo sapiens]
C11orf58	1	0.402158	0	0	small acidic protein [Homo sapiens]
C19orf70	1	0.0634259	0	0	protein QIL1 precursor [Homo sapiens]
C5orf51	1	1.20477	0	0	hypothetical protein LOC285636 [Homo sapiens]
C7orf50	1	0.137532	0	0	hypothetical protein LOC84310 [Homo sapiens]
CACNB4	1	-0.0912069	0	0	voltage-dependent L-type calcium channel subunit beta-4 isoform b [Homo sapiens]
CADM1	1	7.875	0	0	cell adhesion molecule 1 isoform 2 [Homo sapiens]
CAPN2	1	0.482143	0	0	calpain-2 catalytic subunit isoform 2 [Homo sapiens]
CBLL1	1	0.004072	0	0	E3 ubiquitin-protein ligase Hakai [Homo sapiens]
CCHCR1	1	2.38308	0	0	coiled-coil alpha-helical rod protein 1 isoform 2 [Homo sapiens]
CCNT1	1	-0.175413	0	0	cyclin-T1 [Homo sapiens]
CCNT2	1	-0.103439	0	0	cyclin-T2 isoform a [Homo sapiens]
CCS	1	7.875	0	0	copper chaperone for superoxide dismutase [Homo sapiens]
CDC16	1	0.291388	0	0	cell division cycle protein 16 homolog [Homo sapiens]
CDC23	1	0.207329	0	0	cell division cycle protein 23 homolog [Homo sapiens]
CDC42EP1	1	-0.342219	0	0	cdc42 effector protein 1 [Homo sapiens]
CDK1	1	-0.512877	6	0.306931	cyclin-dependent kinase 1 isoform 1 [Homo sapiens]
CDK5	1	0.506623	0	0	cell division protein kinase 5 isoform 2 [Homo sapiens]
CDK5RAP1	1	-0.156505	0	0	CDK5 regulatory subunit-associated protein 1 isoform b [Homo sapiens]
CDKN2B	1	0.490527	0	0	cyclin-dependent kinase 4 inhibitor B isoform 1 [Homo sapiens]
CEBPZ	1	-0.226073	3	0.212171	CCAAT/enhancer-binding protein zeta [Homo sapiens]
CEP135	1	0.315277	0	0	centrosomal protein of 135 kDa [Homo sapiens]
CEP97	1	0.0132914	0	0	centrosomal protein of 97 kDa [Homo sapiens]
CFAP20	1	0.573049	0	0	UPF0468 protein C16orf80 [Homo sapiens]
CFL2	1	0.0867837	11	4.25545	cofilin-2 isoform 1 [Homo sapiens]
CHAF1B	1	0.102566	0	0	chromatin assembly factor 1 subunit B [Homo sapiens]
CHD6	1	-0.0614407	0	0	chromodomain-helicase-DNA-binding protein 6 [Homo sapiens]
CHST3	1	7.875	0	0	carbohydrate sulfotransferase 3 [Homo sapiens]
CINP	1	7.875	0	0	cyclin-dependent kinase 2-interacting protein isoform 2 [Homo sapiens]
CKAP2	1	0.308075	0	0	cytoskeleton-associated protein 2 isoform 2 [Homo sapiens]
CLIP1	1	2.38308	0	0	CAP-Gly domain-containing linker protein 1 isoform a [Homo sapiens]
CLTA	1	1.16747	0	0	clathrin light chain A isoform c [Homo sapiens]
CNBP	1	0.0789539	0	0	cellular nucleic acid-binding protein isoform 2 [Homo sapiens]
CNN3	1	0.184944	0	0	calponin-3 [Homo sapiens]
CNNM4	1	5.52409	0	0	metal transporter CNNM4 [Homo sapiens]
COIL	1	0.376281	0	0	coilin [Homo sapiens]
COL12A1	1	7.875	0	0	collagen alpha-1(XII) chain long isoform precursor [Homo sapiens]
COPRS	1	-0.031223	4	0.87127	cooperator of PRMT5 [Homo sapiens]
COPS5	1	-0.410147	1	-0.410147	COP9 signalosome complex subunit 5 [Homo sapiens]
CPNE1	1	-0.0621703	0	0	copine-1 isoform b [Homo sapiens]
CREB1	1	7.875	0	0	cyclic AMP-responsive element-binding protein 1 isoform A [Homo sapiens]
CREG1	1	3.10318	0	0	protein CREG1 precursor [Homo sapiens]
CSNK2A2	1	-0.22385	4	0.162552	casein kinase II subunit alpha' [Homo sapiens]
CTNNAL1	1	0.102613	0	0	alpha-catulin [Homo sapiens]
CTNNB1	1	-0.112234	3	0.650011	catenin beta-1 [Homo sapiens]
CTU1	1	0.283473	0	0	cytoplasmic tRNA 2-thiolation protein 1 [Homo sapiens]
CUTA	1	0.863716	4	3.58562	protein CutA isoform 1 [Homo sapiens]
DARS2	1	-0.595789	0	0	aspartyl-tRNA synthetase, mitochondrial precursor [Homo sapiens]
DAXX	1	0.00862028	0	0	death domain-associated protein 6 isoform a [Homo sapiens]
DBF4	1	7.875	0	0	protein DBF4 homolog A [Homo sapiens]
DBT	1	-0.243649	5	0.532594	lipoamide acyltransferase component of branched-chain alpha-keto acid dehydrogenase complex, mitochondrial precursor [Homo sapiens]
DCAF13	1	2.38308	0	0	DDB1- and CUL4-associated factor 13 [Homo sapiens]
DCAF7	1	-0.22065	1	-0.22065	DDB1- and CUL4-associated factor 7 [Homo sapiens]
DCD	1	0.287418	0	0	dermcidin preproprotein [Homo sapiens]
DCP1A	1	-0.271073	4	0.157715	mRNA-decapping enzyme 1A [Homo sapiens]
DDHD1	1	0.356453	0	0	phospholipase DDHD1 isoform b [Homo sapiens]
DEPDC1B	1	1.79542	0	0	DEP domain-containing protein 1B isoform 1 [Homo sapiens]
DGKE	1	-0.0488208	0	0	diacylglycerol kinase epsilon [Homo sapiens]
DHX29	1	-0.623793	4	-0.237249	ATP-dependent RNA helicase DHX29 [Homo sapiens]
DHX33	1	0.218699	0	0	putative ATP-dependent RNA helicase DHX33 [Homo sapiens]
DHX38	1	-0.277541	5	0.36395	pre-mRNA-splicing factor ATP-dependent RNA helicase PRP16 [Homo sapiens]
DHX40	1	-0.332683	5	0.558281	probable ATP-dependent RNA helicase DHX40 isoform 2 [Homo sapiens]
DHX8	1	-0.221872	0	0	ATP-dependent RNA helicase DHX8 [Homo sapiens]
DIP2B	1	0.967219	0	0	disco-interacting protein 2 homolog B [Homo sapiens]
DIS3	1	-0.316386	0	0	exosome complex exonuclease RRP44 isoform b [Homo sapiens]
DMAP1	1	1.79322	0	0	DNA methyltransferase 1-associated protein 1 [Homo sapiens]
DMD	1	0.0463283	0	0	dystrophin Dp427c isoform [Homo sapiens]
DNAJC13	1	-0.219629	11	0.913342	dnaJ homolog subfamily C member 13 [Homo sapiens]
DNAJC17	1	1.96227	0	0	dnaJ homolog subfamily C member 17 [Homo sapiens]
DNASE2	1	7.875	0	0	deoxyribonuclease-2-alpha precursor [Homo sapiens]
DNTTIP1	1	3.43186	0	0	deoxynucleotidyltransferase terminal-interacting protein 1 [Homo sapiens]
DOCK11	1	-0.0722964	12	1.95243	dedicator of cytokinesis protein 11 [Homo sapiens]
DOCK4	1	-0.0329488	6	1.53386	dedicator of cytokinesis protein 4 [Homo sapiens]
DR1	1	7.875	0	0	protein Dr1 [Homo sapiens]
DSG2	1	0.691862	0	0	desmoglein-2 preproprotein [Homo sapiens]
DUSP3	1	0.524626	7	4.9939	dual specificity protein phosphatase 3 [Homo sapiens]
DUSP9	1	0.309876	0	0	dual specificity protein phosphatase 9 [Homo sapiens]
DYNC1LI2	1	0.0595556	3	1.09589	cytoplasmic dynein 1 light intermediate chain 2 [Homo sapiens]
ECPAS	1	-0.388343	0	0	proteasome-associated protein ECM29 homolog [Homo sapiens]
ECSIT	1	1.48139	0	0	evolutionarily conserved signaling intermediate in Toll pathway, mitochondrial isoform 3 [Homo sapiens]
EIF2B2	1	0.334879	0	0	translation initiation factor eIF-2B subunit beta [Homo sapiens]
EIF2B3	1	0.122668	0	0	translation initiation factor eIF-2B subunit gamma isoform 2 [Homo sapiens]
EIF4EBP2	1	3.10318	0	0	eukaryotic translation initiation factor 4E-binding protein 2 [Homo sapiens]
EIF4ENIF1	1	0.127786	0	0	eukaryotic translation initiation factor 4E transporter isoform a [Homo sapiens]
EIF5	1	-0.273998	3	-0.0923436	eukaryotic translation initiation factor 5 [Homo sapiens]
ELP2	1	-0.202755	1	-0.202755	elongator complex protein 2 [Homo sapiens]
EMC1	1	-0.185012	0	0	hypothetical protein LOC23065 precursor [Homo sapiens]
EMG1	1	0.469132	4	2.67041	probable ribosome biogenesis protein NEP1 [Homo sapiens]
ENY2	1	0.314517	0	0	enhancer of yellow 2 transcription factor homolog isoform 2 [Homo sapiens]
ERLEC1	1	0.245131	0	0	endoplasmic reticulum lectin 1 isoform 2 [Homo sapiens]
ERN1	1	1.57152	0	0	serine/threonine-protein kinase/endoribonuclease IRE1 [Homo sapiens]
ESYT2	1	-0.428799	7	0.446497	extended synaptotagmin-2 [Homo sapiens]
ETFA	1	-0.382363	0	0	electron transfer flavoprotein subunit alpha, mitochondrial isoform a [Homo sapiens]
ETFB	1	0.813869	1	0.813869	electron transfer flavoprotein subunit beta isoform 2 [Homo sapiens]
EXT2	1	0.225328	0	0	exostosin-2 isoform 1 [Homo sapiens]
FAHD1	1	5.52409	0	0	fumarylacetoacetate hydrolase domain-containing protein 1 isoform 1 [Homo sapiens]
FAM126A	1	0.688642	0	0	hyccin [Homo sapiens]
FAM133A	1	1.1507	0	0	hypothetical protein LOC286499 [Homo sapiens]
FANCA	1	-0.206404	0	0	Fanconi anemia group A protein isoform a [Homo sapiens]
FARS2	1	5.52409	1	5.52409	phenylalanyl-tRNA synthetase, mitochondrial precursor [Homo sapiens]
FBXO45	1	4.47388	0	0	F-box/SPRY domain-containing protein 1 [Homo sapiens]
FBXW8	1	-0.110506	0	0	F-box/WD repeat-containing protein 8 isoform 2 [Homo sapiens]
FEM1B	1	-0.280869	0	0	protein fem-1 homolog B [Homo sapiens]
FGF12	1	7.875	0	0	fibroblast growth factor 12 isoform 2 [Homo sapiens]
FHL2	1	-0.0644182	0	0	four and a half LIM domains protein 2 [Homo sapiens]
FKBP1A	1	1.33658	0	0	peptidyl-prolyl cis-trans isomerase FKBP1A [Homo sapiens]
FKBP8	1	-0.249955	3	0.135738	peptidyl-prolyl cis-trans isomerase FKBP8 [Homo sapiens]
FLOT2	1	0.187785	0	0	flotillin-2 [Homo sapiens]
FLYWCH2	1	1.31174	0	0	FLYWCH family member 2 [Homo sapiens]
FNBP1L	1	5.52409	0	0	formin-binding protein 1-like isoform 1 [Homo sapiens]
FOCAD	1	-0.108831	3	0.288473	hypothetical protein LOC54914 [Homo sapiens]
FOXC1	1	0.84016	0	0	forkhead box protein C1 [Homo sapiens]
FRG1	1	1.79542	0	0	protein FRG1 [Homo sapiens]
FTH1	1	0.375	0	0	ferritin heavy chain [Homo sapiens]
FUBP3	1	-0.0573857	0	0	far upstream element-binding protein 3 [Homo sapiens]
GAK	1	-0.180073	4	0.749142	cyclin-G-associated kinase [Homo sapiens]
GAPVD1	1	-0.232433	0	0	GTPase-activating protein and VPS9 domain-containing protein 1 [Homo sapiens]
GCDH	1	-0.123092	0	0	glutaryl-CoA dehydrogenase, mitochondrial isoform a precursor [Homo sapiens]
GCLC	1	2.38308	0	0	glutamate--cysteine ligase catalytic subunit [Homo sapiens]
GCLM	1	1.65183	0	0	glutamate--cysteine ligase regulatory subunit [Homo sapiens]
GFPT1	1	-0.21349	0	0	glucosamine--fructose-6-phosphate aminotransferase [isomerizing] 1 [Homo sapiens]
GGH	1	0.605131	0	0	gamma-glutamyl hydrolase precursor [Homo sapiens]
GID8	1	-0.505579	0	0	glucose-induced degradation protein 8 homolog [Homo sapiens]
GIT2	1	0.967219	3	2.9704	ARF GTPase-activating protein GIT2 isoform 6 [Homo sapiens]
GLMP	1	1.31174	0	0	lysosomal protein NCU-G1 precursor [Homo sapiens]
GLRX	1	1.61974	0	0	glutaredoxin-1 [Homo sapiens]
GLRX5	1	1.20379	0	0	glutaredoxin-related protein 5, mitochondrial precursor [Homo sapiens]
GLYCTK	1	3.10318	0	0	glycerate kinase isoform 2 [Homo sapiens]
GOSR2	1	7.875	0	0	Golgi SNAP receptor complex member 2 isoform C [Homo sapiens]
GOT1	1	0.514237	0	0	aspartate aminotransferase, cytoplasmic [Homo sapiens]
GPATCH11	1	0.371235	0	0	coiled-coil domain-containing protein 75 [Homo sapiens]
GRB10	1	3.10318	0	0	growth factor receptor-bound protein 10 isoform b [Homo sapiens]
GRIPAP1	1	7.875	0	0	GRIP1-associated protein 1 isoform 1 [Homo sapiens]
GRK6	1	1.65546	0	0	G protein-coupled receptor kinase 6 isoform C [Homo sapiens]
GTF2A1	1	3.10318	1	3.10318	transcription initiation factor IIA subunit 1 isoform 1 [Homo sapiens]
GTF3C6	1	5.52409	0	0	general transcription factor 3C polypeptide 6 [Homo sapiens]
HARS	1	1.35474	0	0	histidyl-tRNA synthetase, cytoplasmic [Homo sapiens]
HDAC3	1	-0.103978	0	0	histone deacetylase 3 [Homo sapiens]
HDHD3	1	1.05315	0	0	haloacid dehalogenase-like hydrolase domain-containing protein 3 [Homo sapiens]
HEATR1	1	-0.51597	0	0	HEAT repeat-containing protein 1 [Homo sapiens]
HEATR5B	1	-0.350041	0	0	HEAT repeat-containing protein 5B [Homo sapiens]
HINT1	1	0.161779	0	0	histidine triad nucleotide-binding protein 1 [Homo sapiens]
HIRA	1	3.43186	0	0	protein HIRA [Homo sapiens]
HJURP	1	-0.0763683	0	0	Holliday junction recognition protein isoform a [Homo sapiens]
HMMR	1	0.748887	0	0	hyaluronan mediated motility receptor isoform a [Homo sapiens]
HMOX2	1	0.489127	0	0	heme oxygenase 2 [Homo sapiens]
HOMER2	1	-0.208192	0	0	homer protein homolog 2 isoform 1 [Homo sapiens]
HOXB4	1	7.875	0	0	homeobox protein Hox-B4 [Homo sapiens]
HPSE2	1	7.875	0	0	heparanase-2 isoform 4 [Homo sapiens]
HS2ST1	1	4.47388	0	0	heparan sulfate 2-O-sulfotransferase 1 isoform 2 [Homo sapiens]
HSDL2	1	0.115368	6	2.48767	hydroxysteroid dehydrogenase-like protein 2 [Homo sapiens]
HYOU1	1	-0.21376	0	0	hypoxia up-regulated protein 1 precursor [Homo sapiens]
IBA57	1	0.249856	2	0.828646	putative transferase CAF17, mitochondrial precursor [Homo sapiens]
IFT27	1	0.611285	0	0	intraflagellar transport protein 27 homolog isoform 1 [Homo sapiens]
IGHMBP2	1	0.496773	0	0	DNA-binding protein SMUBP-2 [Homo sapiens]
ING3	1	3.10318	0	0	inhibitor of growth protein 3 isoform 1 [Homo sapiens]
INTS5	1	-0.343615	6	0.670904	integrator complex subunit 5 [Homo sapiens]
INTS9	1	-0.187631	0	0	integrator complex subunit 9 isoform 2 [Homo sapiens]
IQSEC2	1	0.162694	2	0.541147	IQ motif and SEC7 domain-containing protein 2 isoform1 [Homo sapiens]
ISL1	1	5.52409	0	0	insulin gene enhancer protein ISL-1 [Homo sapiens]
ISL2	1	5.52409	0	0	insulin gene enhancer protein ISL-2 [Homo sapiens]
ISOC1	1	5.52409	0	0	isochorismatase domain-containing protein 1 [Homo sapiens]
ISYNA1	1	-0.147109	1	-0.147109	inositol-3-phosphate synthase 1 isoform 2 [Homo sapiens]
ITPK1	1	7.875	0	0	inositol-tetrakisphosphate 1-kinase isoform a [Homo sapiens]
IVD	1	7.875	0	0	isovaleryl-CoA dehydrogenase, mitochondrial isoform 2 precursor [Homo sapiens]
KATNB1	1	5.52409	0	0	katanin p80 WD40-containing subunit B1 [Homo sapiens]
KDM2B	1	5.52409	0	0	lysine-specific demethylase 2B isoform b [Homo sapiens]
KDM6A	1	0.230511	0	0	lysine-specific demethylase 6A [Homo sapiens]
KIAA0391	1	-0.126817	0	0	mitochondrial ribonuclease P protein 3 precursor [Homo sapiens]
KIAA1217	1	5.52409	0	0	sickle tail protein homolog isoform 2 [Homo sapiens]
KIF16B	1	7.875	0	0	kinesin-like protein KIF16B [Homo sapiens]
KIF18A	1	0.00475949	0	0	kinesin-like protein KIF18A [Homo sapiens]
KIF20B	1	7.875	0	0	kinesin-like protein KIF20B [Homo sapiens]
KIF23	1	0.15931	0	0	kinesin-like protein KIF23 isoform 2 [Homo sapiens]
KIF7	1	0.0315803	0	0	kinesin-like protein KIF7 [Homo sapiens]
KLC1	1	-0.0609622	0	0	kinesin light chain 1 isoform 3 [Homo sapiens]
KLC2	1	0.0688533	0	0	kinesin light chain 2 isoform 2 [Homo sapiens]
KLF12	1	3.10318	0	0	Krueppel-like factor 12 [Homo sapiens]
KLHL35	1	7.875	0	0	kelch-like protein 35 [Homo sapiens]
KLHL7	1	1.87368	0	0	kelch-like protein 7 isoform 1 [Homo sapiens]
KMT2C	1	2.24645	0	0	histone-lysine N-methyltransferase MLL3 [Homo sapiens]
LAGE3	1	-0.141968	0	0	EKC/KEOPS complex subunit LAGE3 [Homo sapiens]
LANCL1	1	-0.229079	7	1.55089	lanC-like protein 1 [Homo sapiens]
LANCL2	1	-0.0899294	0	0	lanC-like protein 2 [Homo sapiens]
LCMT1	1	7.875	0	0	leucine carboxyl methyltransferase 1 isoform b [Homo sapiens]
LIN7A	1	1.324	0	0	protein lin-7 homolog A [Homo sapiens]
LIN7C	1	1.58484	0	0	protein lin-7 homolog C [Homo sapiens]
LMAN2	1	0.478792	0	0	vesicular integral-membrane protein VIP36 precursor [Homo sapiens]
LMF2	1	1.18997	0	0	lipase maturation factor 2 [Homo sapiens]
LPIN1	1	0.773653	0	0	phosphatidate phosphatase LPIN1 [Homo sapiens]
LPP	1	-0.115829	0	0	lipoma-preferred partner isoform a [Homo sapiens]
LRCH2	1	-0.154637	0	0	leucine-rich repeat and calponin homology domain-containing protein 2 [Homo sapiens]
LRRFIP1	1	0.0369259	0	0	leucine-rich repeat flightless-interacting protein 1 isoform 1 [Homo sapiens]
LSG1	1	0.126704	0	0	large subunit GTPase 1 homolog [Homo sapiens]
LSM10	1	0.949659	0	0	U7 snRNA-associated Sm-like protein LSm10 [Homo sapiens]
LSM14A	1	0.0193723	0	0	protein LSM14 homolog A isoform a [Homo sapiens]
LSM4	1	0.00353479	0	0	U6 snRNA-associated Sm-like protein LSm4 isoform 1 [Homo sapiens]
LSM8	1	0.806932	0	0	N-alpha-acetyltransferase 38, NatC auxiliary subunit [Homo sapiens]
LUC7L3	1	-0.333032	5	1.28045	luc7-like protein 3 [Homo sapiens]
MAEA	1	-0.257531	0	0	macrophage erythroblast attacher isoform 1 [Homo sapiens]
MAP9	1	7.875	0	0	microtubule-associated protein 9 [Homo sapiens]
MAPRE2	1	0.298969	0	0	microtubule-associated protein RP/EB family member 2 isoform 2 [Homo sapiens]
MCL1	1	-0.0398336	0	0	induced myeloid leukemia cell differentiation protein Mcl-1 isoform 1 [Homo sapiens]
MCM2	1	-0.205251	6	1.52138	DNA replication licensing factor MCM2 [Homo sapiens]
MCM4	1	-0.619122	11	1.14119	DNA replication licensing factor MCM4 [Homo sapiens]
MCM8	1	0.0117989	0	0	DNA replication licensing factor MCM8 isoform 1 [Homo sapiens]
MCRS1	1	0.524172	0	0	microspherule protein 1 isoform 2 [Homo sapiens]
MED14	1	-0.207822	0	0	mediator of RNA polymerase II transcription subunit 14 [Homo sapiens]
MED19	1	0.869264	0	0	mediator of RNA polymerase II transcription subunit 19 [Homo sapiens]
MED25	1	0.119103	3	1.142	mediator of RNA polymerase II transcription subunit 25 [Homo sapiens]
MED27	1	0.0962253	0	0	mediator of RNA polymerase II transcription subunit 27 [Homo sapiens]
MED4	1	0.650804	0	0	mediator of RNA polymerase II transcription subunit 4 [Homo sapiens]
MED9	1	1.35474	3	3.96179	mediator of RNA polymerase II transcription subunit 9 [Homo sapiens]
METTL26	1	2.24645	0	0	hypothetical protein LOC84326 isoform b [Homo sapiens]
MGARP	1	0.472402	0	0	hypoxia up-regulated mitochondrial movement regulator [Homo sapiens]
MICALL1	1	0.122344	0	0	MICAL-like protein 1 [Homo sapiens]
MLST8	1	0.450809	0	0	target of rapamycin complex subunit LST8 isoform a [Homo sapiens]
MNAT1	1	0.778741	0	0	CDK-activating kinase assembly factor MAT1 isoform 2 [Homo sapiens]
MORC2	1	1.18771	0	0	MORC family CW-type zinc finger protein 2 [Homo sapiens]
MPHOSPH6	1	1.38432	2	2.82931	M-phase phosphoprotein 6 [Homo sapiens]
MPI	1	0.896476	0	0	mannose-6-phosphate isomerase [Homo sapiens]
MPP1	1	1.46312	0	0	55 kDa erythrocyte membrane protein isoform 2 [Homo sapiens]
MRFAP1	1	7.875	0	0	MORF4 family-associated protein 1 [Homo sapiens]
MRGBP	1	2.84618	0	0	MRG-binding protein [Homo sapiens]
MRPS10	1	2.63757	0	0	28S ribosomal protein S10, mitochondrial [Homo sapiens]
MRPS15	1	7.875	0	0	28S ribosomal protein S15, mitochondrial precursor [Homo sapiens]
MRS2	1	7.875	0	0	magnesium transporter MRS2 homolog, mitochondrial precursor [Homo sapiens]
MSH6	1	-0.245255	0	0	DNA mismatch repair protein Msh6 [Homo sapiens]
MSI1	1	0.0080562	0	0	RNA-binding protein Musashi homolog 1 [Homo sapiens]
MTERF4	1	7.875	0	0	mTERF domain-containing protein 2 [Homo sapiens]
MYO1B	1	-0.378255	5	-0.051314	myosin-Ib isoform 1 [Homo sapiens]
MYO9A	1	-0.221554	0	0	myosin-IXa [Homo sapiens]
NACA2	1	2.38308	0	0	nascent polypeptide-associated complex subunit alpha-2 [Homo sapiens]
NADK2	1	1.43063	0	0	hypothetical protein LOC133686 isoform 1 [Homo sapiens]
NAXD	1	7.875	0	0	carbohydrate kinase domain-containing protein [Homo sapiens]
NCAPD2	1	-0.544545	9	0.459249	condensin complex subunit 1 [Homo sapiens]
NCAPG	1	-0.255249	5	0.898291	condensin complex subunit 3 [Homo sapiens]
NCOR1	1	-0.0958491	0	0	nuclear receptor corepressor 1 isoform 3 [Homo sapiens]
NDUFA4	1	-0.132973	0	0	NADH dehydrogenase [ubiquinone] 1 alpha subcomplex subunit 4 [Homo sapiens]
NDUFB4	1	0.425907	0	0	NADH dehydrogenase [ubiquinone] 1 beta subcomplex subunit 4 isoform 2 [Homo sapiens]
NDUFS1	1	-0.454905	3	-0.159685	NADH-ubiquinone oxidoreductase 75 kDa subunit, mitochondrial isoform 1 precursor [Homo sapiens]
NDUFS5	1	4.47388	0	0	NADH dehydrogenase [ubiquinone] iron-sulfur protein 5 [Homo sapiens]
NFKBIL1	1	0.65902	0	0	NF-kappa-B inhibitor-like protein 1 isoform 2 [Homo sapiens]
NFS1	1	0.687101	2	1.60026	cysteine desulfurase, mitochondrial precursor [Homo sapiens]
NHP2	1	0.0647416	0	0	H/ACA ribonucleoprotein complex subunit 2 isoform a [Homo sapiens]
NID1	1	1.33658	0	0	nidogen-1 precursor [Homo sapiens]
NOB1	1	-0.146963	0	0	RNA-binding protein NOB1 [Homo sapiens]
NOC4L	1	-0.321834	0	0	nucleolar complex protein 4 homolog [Homo sapiens]
NPLOC4	1	-0.175477	0	0	nuclear protein localization protein 4 homolog [Homo sapiens]
NRDC	1	2.02104	0	0	nardilysin isoform b [Homo sapiens]
NSFL1C	1	4.47388	0	0	NSFL1 cofactor p47 isoform a [Homo sapiens]
NSMCE2	1	1.7196	0	0	E3 SUMO-protein ligase NSE2 [Homo sapiens]
NT5C	1	2.49377	0	0	5'(3')-deoxyribonucleotidase, cytosolic type [Homo sapiens]
NUP153	1	-0.27701	0	0	nuclear pore complex protein Nup153 isoform 2 [Homo sapiens]
OPA1	1	0.0770633	0	0	dynamin-like 120 kDa protein, mitochondrial isoform 1 [Homo sapiens]
OPTN	1	7.875	0	0	optineurin [Homo sapiens]
ORC3	1	-0.198131	0	0	origin recognition complex subunit 3 isoform 2 [Homo sapiens]
OSGEP	1	-0.178525	0	0	probable O-sialoglycoprotein endopeptidase [Homo sapiens]
OTX1	1	0.692015	0	0	homeobox protein OTX1 [Homo sapiens]
P3H1	1	0.854938	0	0	prolyl 3-hydroxylase 1 isoform 2 [Homo sapiens]
P4HA1	1	-0.155117	0	0	prolyl 4-hydroxylase subunit alpha-1 isoform 1 precursor [Homo sapiens]
P4HA2	1	-0.05942	0	0	prolyl 4-hydroxylase subunit alpha-2 isoform 2 precursor [Homo sapiens]
P4HB	1	-0.317993	9	-0.0900825	protein disulfide-isomerase precursor [Homo sapiens]
PAF1	1	0.0469274	0	0	RNA polymerase II-associated factor 1 homolog [Homo sapiens]
PAPOLG	1	-0.0244409	0	0	poly(A) polymerase gamma [Homo sapiens]
PARD6G	1	7.875	0	0	partitioning defective 6 homolog gamma [Homo sapiens]
PASK	1	0.156889	0	0	PAS domain-containing serine/threonine-protein kinase [Homo sapiens]
PAXBP1	1	0.138011	0	0	GC-rich sequence DNA-binding factor 1 isoform 2 [Homo sapiens]
PCDHGB3	1	7.875	0	0	protocadherin gamma-B3 isoform 1 precursor [Homo sapiens]
PCYT1A	1	0.431225	0	0	choline-phosphate cytidylyltransferase A [Homo sapiens]
PCYT1B	1	0.597101	0	0	choline-phosphate cytidylyltransferase B isoform 2 [Homo sapiens]
PDCD6IP	1	0.00261167	4	0.982096	programmed cell death 6-interacting protein isoform 2 [Homo sapiens]
PDE4DIP	1	0.219394	0	0	myomegalin isoform 5 [Homo sapiens]
PDE6D	1	7.875	0	0	retinal rod rhodopsin-sensitive cGMP 3',5'-cyclic phosphodiesterase subunit delta [Homo sapiens]
PDGFA	1	2.34148	0	0	platelet-derived growth factor subunit A isoform 1 preproprotein [Homo sapiens]
PDK1	1	1.11009	0	0	[Pyruvate dehydrogenase [lipoamide]] kinase isozyme 1, mitochondrial precursor [Homo sapiens]
PDLIM7	1	-0.274384	0	0	PDZ and LIM domain protein 7 isoform 1 [Homo sapiens]
PELP1	1	-0.532485	0	0	proline-, glutamic acid- and leucine-rich protein 1 [Homo sapiens]
PEPD	1	-0.0864347	0	0	xaa-Pro dipeptidase isoform 1 [Homo sapiens]
PFKP	1	-0.213354	0	0	6-phosphofructokinase type C [Homo sapiens]
PGLS	1	-0.0802171	2	0.400587	6-phosphogluconolactonase [Homo sapiens]
PHKA1	1	-0.202235	0	0	phosphorylase b kinase regulatory subunit alpha, skeletal muscle isoform isoform 2 [Homo sapiens]
PI4KA	1	-0.673667	20	0.748706	phosphatidylinositol 4-kinase alpha isoform 1 [Homo sapiens]
PIGT	1	-0.0230361	0	0	GPI transamidase component PIG-T isoform 2 precursor [Homo sapiens]
PIK3R2	1	-0.275732	0	0	phosphatidylinositol 3-kinase regulatory subunit beta [Homo sapiens]
PLEKHA2	1	7.875	0	0	pleckstrin homology domain-containing family A member 2 [Homo sapiens]
PLEKHA5	1	0.922501	0	0	pleckstrin homology domain-containing family A member 5 isoform 2 [Homo sapiens]
PLG	1	0.281893	0	0	plasminogen isoform 1 precursor [Homo sapiens]
PM20D2	1	0.0996653	6	2.45039	peptidase M20 domain-containing protein 2 [Homo sapiens]
PNKD	1	0.634055	0	0	probable hydrolase PNKD isoform 3 precursor [Homo sapiens]
PNO1	1	-0.300735	1	-0.300735	RNA-binding protein PNO1 [Homo sapiens]
PNPLA6	1	-0.158877	0	0	neuropathy target esterase isoform a [Homo sapiens]
POLR1D	1	0.460247	0	0	DNA-directed RNA polymerases I and III subunit RPAC2 isoform 1 [Homo sapiens]
PPFIBP1	1	2.20971	0	0	liprin-beta-1 isoform 1 [Homo sapiens]
PPHLN1	1	0.92503	0	0	periphilin-1 isoform 6 [Homo sapiens]
PPIE	1	1.14793	0	0	peptidyl-prolyl cis-trans isomerase E isoform 4 [Homo sapiens]
PPP2R5D	1	-0.055558	4	1.12165	serine/threonine-protein phosphatase kDa regulatory subunit delta isoform isoform 1 [Homo sapiens]
PPP6R1	1	-0.189946	7	1.70935	serine/threonine-protein phosphatase 6 regulatory subunit 1 [Homo sapiens]
PPT1	1	0.0909509	0	0	palmitoyl-protein thioesterase 1 isoform 1 precursor [Homo sapiens]
PRPF40A	1	-0.0868084	0	0	pre-mRNA-processing factor 40 homolog A [Homo sapiens]
PRR14L	1	-0.109114	0	0	hypothetical protein LOC253143 [Homo sapiens]
PWP2	1	-0.290695	3	0.120919	periodic tryptophan protein 2 homolog [Homo sapiens]
PYGB	1	0.217715	4	1.45869	glycogen phosphorylase, brain form [Homo sapiens]
PYGO2	1	2.80239	0	0	pygopus homolog 2 [Homo sapiens]
PYURF	1	5.52409	0	0	protein preY, mitochondrial isoform 1 [Homo sapiens]
PZP	1	0.104809	0	0	pregnancy zone protein precursor [Homo sapiens]
RAB11FIP5	1	0.506414	0	0	rab11 family-interacting protein 5 [Homo sapiens]
RABGGTA	1	0.597693	0	0	geranylgeranyl transferase type-2 subunit alpha [Homo sapiens]
RACGAP1	1	1.41383	0	0	rac GTPase-activating protein 1 [Homo sapiens]
RAD51	1	0.376274	0	0	DNA repair protein RAD51 homolog 1 isoform 2 [Homo sapiens]
RASAL2	1	0.559467	0	0	ras GTPase-activating protein nGAP isoform 1 [Homo sapiens]
[truncated: 581 more rows]

## Sheet: related to Ext Data Fig 2d
PROTEIN NAME	TSC_UBR4wt	Zscore_UBR4wt	TSC_UBR4-ΔKCMF1	Zscore_UBR4-ΔKCMF1	TSC_UBR4-ΔUBR	Zscore_UBR4-ΔUBR	TSC_UBR4-ΔCALM	Zscore_UBR4-ΔCALM	DESCRIPTION
UBR4	7288	7.87409	960.5	7.82214	5632	7.87347	3075.5	7.86987	E3 ubiquitin-protein ligase UBR4 [Homo sapiens]
KCMF1	532.5	7.87282	26	7.06553	466.5	7.87216	222.5	7.86251	E3 ubiquitin-protein ligase KCMF1 [Homo sapiens]
ABHD10	510.5	7.87336	15	6.40498	666	7.87404	189	7.86301	abhydrolase domain-containing protein 10, mitochondrial precursor [Homo sapiens]
PRMT5	366.5	0.606499	219.5	0.104757	187	-0.00656089	249.5	0.207457	protein arginine N-methyltransferase 5 isoform a [Homo sapiens]
FLNA	351	2.6265	253	1.64344	144	0.511131	606	4.48912	filamin-A isoform 1 [Homo sapiens]
HSPA8	290.5	0.0463275	111	-0.60058	190	-0.316594	260.5	-0.0620814	heat shock cognate 71 kDa protein isoform 1 [Homo sapiens]
TUBA1B	285	0.102062	165.5	-0.246229	162	-0.256418	261.5	0.0335528	tubulin alpha-1B chain [Homo sapiens]
DYNC1H1	284.5	3.34017	102	0.599301	150.5	1.39891	232	2.63841	cytoplasmic dynein 1 heavy chain 1 [Homo sapiens]
TUBB	281.5	-0.014896	139	-0.439421	136.5	-0.446846	302.5	0.0477658	tubulin beta chain [Homo sapiens]
TUBA1A	278.5	0.219513	148	-0.208104	122	-0.293201	226	0.0475037	tubulin alpha-1A chain isoform 1 [Homo sapiens]
STK38	269.5	1.3772	147	0.303084	238.5	1.11034	181	0.605552	serine/threonine-protein kinase 38 [Homo sapiens]
ACTG1	265.5	3.46783	251	3.27702	164	1.98582	1753	7.62327	actin, cytoplasmic 2 [Homo sapiens]
ACTB	265.5	3.3255	293	3.65986	164	1.89602	1475	7.48572	actin, cytoplasmic 1 [Homo sapiens]
SPTAN1	261	3.15679	274	3.1115	208	2.27402	1317.5	7.29599	spectrin alpha chain, non-erythrocytic 1 isoform 1 [Homo sapiens]
TUBA1C	251	0.140601	144.5	-0.230934	143	-0.236162	235	0.0847827	tubulin alpha-1C chain [Homo sapiens]
TUBB4B	246.5	0.00873189	109	-0.495114	99.5	-0.529772	263	0.0693085	tubulin beta-2C chain [Homo sapiens]
WDR77	235	0.533148	111	-0.0242284	175.5	0.266183	105.5	-0.0490043	methylosome protein 50 [Homo sapiens]
SPTBN1	228	2.95714	141	1.59976	114.5	1.14726	934.5	7.05099	spectrin beta chain, brain 1 isoform 1 [Homo sapiens]
SPINDOC	224	2.11662	177	1.54234	174	1.50468	141	1.0839	hypothetical protein LOC144097 [Homo sapiens]
TUBB2A	215	0.1788	93.5	-0.37252	51	-0.564493	230	0.246846	tubulin beta-2A chain [Homo sapiens]
TUBB2B	209	0.0463255	93	-0.4653	93	-0.4653	200	0.00656795	tubulin beta-2B chain [Homo sapiens]
STK38L	203	3.84035	112	1.87894	127.5	2.25585	129	2.29149	serine/threonine-protein kinase 38-like [Homo sapiens]
HSP90AA1	199.5	0.168333	91.5	-0.234031	217	0.378773	237	0.455283	heat shock protein HSP 90-alpha isoform 1 [Homo sapiens]
HSPA1B	195.5	-0.264499	69.5	-0.578061	32	-0.670919	222.5	-0.197092	heat shock 70 kDa protein 1A/1B [Homo sapiens]
HSPA1A	195.5	-0.246798	69.5	-0.559104	150	-0.359787	222.5	-0.179673	heat shock 70 kDa protein 1A/1B [Homo sapiens]
TUBB3	187.5	0.405398	93	-0.239623	89.5	-0.2635	184.5	0.384978	tubulin beta-3 chain [Homo sapiens]
PRPF31	186.5	3.00655	99	1.23252	128.5	1.86892	134	1.98381	U4/U6 small nuclear ribonucleoprotein Prp31 [Homo sapiens]
TUBB4A	181	-0.00737631	79	-0.438261	130	-0.223069	202	0.0814709	tubulin beta-4A chain isoform 3 [Homo sapiens]
CLTC	180.5	4.05451	69	1.05093	118.5	2.545	172.5	3.88496	clathrin heavy chain 1 isoform 1 [Homo sapiens]
RBM10	174.5	1.30604	95	0.29543	82	0.1274	116.5	0.572335	RNA-binding protein 10 isoform 1 [Homo sapiens]
HSPA5	171.5	1.44834	29	-0.625301	86.5	0.220305	152	1.17278	78 kDa glucose-regulated protein precursor [Homo sapiens]
CLNS1A	170.5	1.5151	41	0.0412272	57	0.226797	89.5	0.602251	methylosome subunit pICln [Homo sapiens]
GEMIN4	166	2.11869	52	0.358557	50.5	0.334406	85.5	0.894069	gem-associated protein 4 [Homo sapiens]
CORO1C	159	7.52978	77.5	6.61191	71	6.42129	292	7.7703	coronin-1C isoform b [Homo sapiens]
HSP90AB1	153.5	-0.0130523	81.5	-0.286748	101	-0.212684	188	0.118172	heat shock protein HSP 90-beta [Homo sapiens]
UBE2A	152	7.87483	10	7.8358	58	7.87383	25.5	7.86895	ubiquitin-conjugating enzyme E2 A isoform 1 [Homo sapiens]
EIF3A	143	1.05553	61	-0.085367	87	0.279251	113	0.64208	eukaryotic translation initiation factor 3 subunit A [Homo sapiens]
EPRS	141	2.71983	50	0.365741	145	2.81119	127	2.39028	bifunctional glutamate/proline--tRNA ligase [Homo sapiens]
CCT7	135	3.14877	51	0.0774727	91.5	2.0721	99	0.761625	T-complex protein 1 subunit eta isoform d [Homo sapiens]
DDX20	125.5	1.6751	44	0.310672	48	0.379352	81	0.941251	probable ATP-dependent RNA helicase DDX20 [Homo sapiens]
EEF2	124.5	2.72968	38.5	-0.073325	77.5	1.26305	122	2.65772	elongation factor 2 [Homo sapiens]
RACK1	124	2.89558	27.5	0.071635	63	1.17736	91.5	2.01932	guanine nucleotide-binding protein subunit beta-2-like 1 [Homo sapiens]
CCDC88C	123	5.39579	40	1.79803	79	3.88076	55	2.68144	protein Daple [Homo sapiens]
RPL5	122	3.06879	56.5	0.867812	172.5	4.35565	115.5	2.87502	60S ribosomal protein L5 [Homo sapiens]
SNRPD1	121.5	3.73251	42.5	0.945109	111	3.42386	45.5	1.06688	small nuclear ribonucleoprotein Sm D1 [Homo sapiens]
IARS	121.5	3.52322	34.5	0.38094	65	1.595	71.5	1.84204	isoleucine--tRNA ligase, cytoplasmic [Homo sapiens]
CCT5	121	1.0841	55.5	0.11824	145	1.42816	87	0.586127	T-complex protein 1 subunit epsilon [Homo sapiens]
NIPSNAP3A	120.5	7.875	0	0	35	7.875	157.5	7.875	protein NipSnap homolog 3A [Homo sapiens]
CCT4	115.5	1.13452	39	-0.0909267	81	0.586796	85	0.650898	T-complex protein 1 subunit delta isoform a [Homo sapiens]
PABPC1	115.5	2.48149	60.5	0.826309	78	1.37693	97.5	1.96656	polyadenylate-binding protein 1 [Homo sapiens]
EIF3B	113	1.35151	53	0.142868	51	0.100335	85.5	0.804354	eukaryotic translation initiation factor 3 subunit B [Homo sapiens]
NCL	111.5	0.962168	37.5	-0.19778	70	0.31456	60.5	0.164923	nucleolin [Homo sapiens]
HNRNPU	109	3.01453	52.5	0.880417	59.5	1.13541	73	1.64648	heterogeneous nuclear ribonucleoprotein U isoform a [Homo sapiens]
CALM1	108	7.71799	11	3.14112	61.5	7.40911	13	3.67535	calmodulin [Homo sapiens]
CALM3	108	7.71799	11	3.14112	61.5	7.40911	13	3.67535	calmodulin [Homo sapiens]
CALM2	108	7.71799	11	3.14112	61.5	7.40911	13	3.67535	calmodulin [Homo sapiens]
RPS7	108	1.89286	52	0.493958	29.5	-0.0897006	61	0.725687	40S ribosomal protein S7 [Homo sapiens]
CCT3	106.5	0.948412	60	0.210745	69.5	0.362547	96	0.783338	T-complex protein 1 subunit gamma isoform a [Homo sapiens]
CCT2	105	0.496082	61	-0.013886	89	0.311024	108.5	0.536464	T-complex protein 1 subunit beta isoform 1 [Homo sapiens]
LONP1	104	7.64859	14.5	3.58585	16	3.90617	52	7.0482	lon protease homolog, mitochondrial precursor [Homo sapiens]
SNRNP200	103	0.328332	49	-0.112786	47.5	-0.125043	67.5	0.0384276	U5 small nuclear ribonucleoprotein 200 kDa helicase [Homo sapiens]
DHX9	102.5	1.83724	24.5	-0.585826	35	-0.253902	85.5	1.33017	ATP-dependent RNA helicase A [Homo sapiens]
PRDX4	101.5	6.98351	13	1.01743	20.5	2.1364	87.5	6.71904	peroxiredoxin-4 [Homo sapiens]
EIF3D	101.5	1.94694	19	-0.288778	41.5	0.337524	61	0.875604	eukaryotic translation initiation factor 3 subunit D [Homo sapiens]
RPL4	100	1.73912	30	-0.289683	112.5	2.07708	94	1.5731	60S ribosomal protein L4 [Homo sapiens]
VCP	99.5	1.41932	34.5	0.085466	95	1.32961	82.5	1.07768	transitional endoplasmic reticulum ATPase [Homo sapiens]
SNRPB	99.5	2.82893	49.5	1.05336	135.5	3.55649	107	2.78887	small nuclear ribonucleoprotein-associated proteins B and B' isoform B' [Homo sapiens]
EEF1A1	99.5	0.0505765	56	-0.279527	70	-0.173364	115	0.168225	elongation factor 1-alpha 1 [Homo sapiens]
GEMIN5	99	2.48495	29	0.412131	49	1.03397	49.5	1.04931	gem-associated protein 5 [Homo sapiens]
EIF4B	99	0.624771	64	0.0318789	66	0.0658692	94.5	0.548925	eukaryotic translation initiation factor 4B [Homo sapiens]
SNRPN	98.5	2.29819	48.5	0.839293	36	0.453931	92	2.11821	small nuclear ribonucleoprotein-associated protein N [Homo sapiens]
FASN	97.5	1.60288	43	0.165863	40.5	0.098404	137	2.55699	fatty acid synthase [Homo sapiens]
NPM1	96	1.96495	85	1.65215	69	0.857141	89	1.36093	nucleophosmin isoform 2 [Homo sapiens]
RPS3A	96	1.56447	46	0.181741	81	1.15918	102	1.72323	40S ribosomal protein S3a [Homo sapiens]
TCP1	95	0.932736	40	-0.0467176	45	0.0429234	68.5	0.463439	T-complex protein 1 subunit alpha isoform a [Homo sapiens]
TRIM21	94	1.39495	30.5	-0.155466	56.5	0.48757	43	0.154091	E3 ubiquitin-protein ligase TRIM21 [Homo sapiens]
PRPS1	92.5	1.71994	204.5	4.08633	90	1.65718	169.5	3.44949	ribose-phosphate pyrophosphokinase 1 isoform 1 [Homo sapiens]
EIF3C	92.5	1.44073	27	-0.202442	36.5	0.03941	71	0.911787	eukaryotic translation initiation factor 3 subunit C isoform a [Homo sapiens]
PRPF8	92	0.88364	42.5	-0.135285	40.5	-0.176657	113	1.3056	pre-mRNA-processing-splicing factor 8 [Homo sapiens]
FLNB	92	3.99106	78.5	3.41598	49	1.67113	439.5	7.46339	filamin-B isoform 1 [Homo sapiens]
RPL7A	92	3.18122	26	0.0626896	61.5	1.84654	44	0.986205	60S ribosomal protein L7a [Homo sapiens]
SPIN1	91.5	1.57235	69	0.950727	68.5	0.936659	59	0.667793	spindlin-1 [Homo sapiens]
SSBP1	91.5	7.17612	8	1.01033	14	2.11671	51	6.05422	single-stranded DNA-binding protein, mitochondrial precursor [Homo sapiens]
RPS3	91	1.2522	35.5	-0.325372	49.5	0.0764323	85.5	1.0995	40S ribosomal protein S3 isoform 1 [Homo sapiens]
CCT8	90.5	0.423463	25	-0.349097	62.5	0.0934066	97	0.499828	T-complex protein 1 subunit theta isoform 1 [Homo sapiens]
ROCK1	89.5	2.35573	24.5	0.100154	44.5	0.824413	35.5	0.499995	rho-associated protein kinase 1 [Homo sapiens]
PRPSAP2	88	2.73321	201.5	5.53687	93	2.90787	163.5	4.8496	phosphoribosyl pyrophosphate synthase-associated protein 2 isoform 1 [Homo sapiens]
RPL10A	87.5	3.01967	18	-0.141778	64	2.04361	63.5	2.02147	60S ribosomal protein L10a [Homo sapiens]
LRPPRC	87	3.74668	42	1.68154	44.5	1.81228	39	1.52272	leucine-rich PPR motif-containing protein, mitochondrial precursor [Homo sapiens]
HSPA4	87	0.954069	18.5	-0.234262	32.5	0.009973	70	0.662099	heat shock 70 kDa protein 4 [Homo sapiens]
TUBB6	86	-0.145673	41.5	-0.482457	46.5	-0.444714	88.5	-0.126712	tubulin beta-6 chain [Homo sapiens]
HNRNPA1	85	3.40842	43	1.36293	50.5	1.27479	43	0.923802	heterogeneous nuclear ribonucleoprotein A1 isoform b [Homo sapiens]
EIF3F	85	2.26068	32	0.218892	58	1.25312	86	2.29611	eukaryotic translation initiation factor 3 subunit F [Homo sapiens]
ACAP2	84	2.35633	26.5	0.215886	23	0.0787936	39.5	0.722397	arf-GAP with coiled-coil, ANK repeat and PH domain-containing protein 2 [Homo sapiens]
EFTUD2	84	3.05699	17	-0.240377	31.5	0.528248	46	1.09024	116 kDa U5 small nuclear ribonucleoprotein component isoform b [Homo sapiens]
RPSA	81	1.99698	38.5	0.351279	49.5	0.79093	64	1.35864	40S ribosomal protein SA [Homo sapiens]
HNRNPD	80.5	5.5954	26	1.78819	61	4.62725	44	3.44631	heterogeneous nuclear ribonucleoprotein D0 isoform c [Homo sapiens]
HNRNPM	80	1.83585	44.5	0.616323	68.5	1.45128	65.5	1.34904	heterogeneous nuclear ribonucleoprotein M isoform a [Homo sapiens]
RPS19	79	3.87628	51.5	2.45728	62	3.04291	88	4.25937	40S ribosomal protein S19 [Homo sapiens]
TPM3	78	7.71257	78.5	7.7146	58	7.54016	262	7.85809	tropomyosin alpha-3 chain isoform 4 [Homo sapiens]
PKM	77.5	2.70861	55	5.27003	39	1.18004	91	3.18121	pyruvate kinase PKM isoform a [Homo sapiens]
MGA	77	2.06433	60	2.36806	46	0.971813	64.5	1.63504	MAX gene-associated protein isoform 1 [Homo sapiens]
HNRNPA2B1	76.5	2.92396	31	0.117065	38	1.13269	49	0.708229	heterogeneous nuclear ribonucleoproteins A2/B1 isoform A2 [Homo sapiens]
MYH9	76	3.02005	36	1.16592	51	1.9048	191.5	6.01207	myosin-9 [Homo sapiens]
CORO6	76	7.7071	26	6.67606	40	7.30565	66	7.654	coronin-6 [Homo sapiens]
RPL27	75.5	2.80685	27	0.340498	151	5.29368	58.5	2.00255	60S ribosomal protein L27 [Homo sapiens]
PRPS2	75	1.41866	155.5	3.38681	78	1.49896	116.5	2.4949	ribose-phosphate pyrophosphokinase 2 isoform 2 [Homo sapiens]
HNRNPA1L2	75	6.12319	27.5	3.04914	0	0	11	1.06352	heterogeneous nuclear ribonucleoprotein A1-like 2 [Homo sapiens]
PRMT1	74.5	3.0716	19	0.225546	59.5	2.37867	44	1.59299	protein arginine N-methyltransferase 1 isoform 1 [Homo sapiens]
MYH10	74.5	4.4496	25.5	1.46143	45.5	2.86957	173	6.76884	myosin-10 isoform 2 [Homo sapiens]
TET2	74.5	2.07317	30	0.453759	39.5	0.811903	49.5	1.18344	methylcytosine dioxygenase TET2 isoform a [Homo sapiens]
TUBAL3	74	1.20824	14	-0.174675	0	0	31	0.21997	tubulin alpha chain-like 3 isoform 1 [Homo sapiens]
RPLP0	73.5	2.10401	20.5	-0.365436	90.5	2.80339	55.5	1.299	60S acidic ribosomal protein P0 [Homo sapiens]
STRAP	73	3.03851	14	0.277333	37	1.42912	40	1.57418	serine-threonine kinase receptor-associated protein [Homo sapiens]
HNRNPH1	72.5	0.641455	37	0.0100097	69.5	0.588402	38.5	0.0367804	heterogeneous nuclear ribonucleoprotein H [Homo sapiens]
HSPA9	72	0.463366	25	-0.320194	51.5	0.121924	48.5	0.0718529	stress-70 protein, mitochondrial precursor [Homo sapiens]
SNRPD3	72	1.13044	26	0.0938713	57.5	0.807521	26.5	0.105264	small nuclear ribonucleoprotein Sm D3 [Homo sapiens]
QARS	71.5	2.64296	29.5	0.626507	29.5	0.626507	45.5	1.43355	glutamine--tRNA ligase isoform a [Homo sapiens]
EIF4A1	71.5	1.77211	39	0.584671	29.5	0.225935	117	3.23198	eukaryotic initiation factor 4A-I isoform 1 [Homo sapiens]
HNRNPR	70	4.15208	15	0.22039	27	1.19282	36	1.88959	heterogeneous nuclear ribonucleoprotein R isoform 1 [Homo sapiens]
SF3B3	69.5	1.24958	30	-0.0719313	36.5	0.148142	43.5	0.384742	splicing factor 3B subunit 3 [Homo sapiens]
HSPD1	69.5	1.70607	32	0.177302	43	0.626372	50.5	0.929334	60 kDa heat shock protein, mitochondrial [Homo sapiens]
COPA	68.5	2.68383	21	0.42116	30	0.873014	37.5	1.2432	coatomer subunit alpha isoform 2 [Homo sapiens]
MARS	68	2.45664	27	0.431154	31	0.639813	46	1.40693	methionine--tRNA ligase, cytoplasmic [Homo sapiens]
CLTCL1	68	5.14913	34	2.88075	67	5.10138	51	3.81073	clathrin heavy chain 2 isoform 2 [Homo sapiens]
RPS4X	68	1.85853	32.5	0.25696	25	-0.0926422	59	1.46674	40S ribosomal protein S4, X isoform X isoform [Homo sapiens]
TPR	67	4.71027	30	2.04047	50	3.66982	52	3.80853	nucleoprotein TPR [Homo sapiens]
CKAP5	67	1.99222	31	0.637925	24.5	-0.047769	49.5	0.689612	cytoskeleton-associated protein 5 isoform b [Homo sapiens]
CCT6A	66.5	0.0650386	33	-0.224159	32	-0.232784	61	0.0175452	T-complex protein 1 subunit zeta isoform a [Homo sapiens]
CAD	66.5	-0.0962306	28	-0.40576	34.5	-0.353595	63	-0.12441	CAD protein [Homo sapiens]
RPLP2	66.5	2.26802	26.5	0.118011	65	2.19358	52.5	1.54983	60S acidic ribosomal protein P2 [Homo sapiens]
TRIM28	66	0.391469	17.5	-0.360412	42.5	0.0272223	56	0.236642	transcription intermediary factor 1-beta [Homo sapiens]
SYNCRIP	66	4.13838	20	1.11254	37	2.65609	48.5	3.01706	heterogeneous nuclear ribonucleoprotein Q isoform 6 [Homo sapiens]
E2F7	65.5	2.04628	21	0.0753261	27	0.350542	55	1.60259	transcription factor E2F7 [Homo sapiens]
ACTC1	65.5	1.46515	98	2.3954	26	0.247285	753	7.45509	actin, alpha cardiac muscle 1 proprotein [Homo sapiens]
ILF3	65	3.08617	34	1.21068	36.5	1.91851	52	2.89803	interleukin enhancer-binding factor 3 isoform d [Homo sapiens]
RPS17	65	2.17564	35	0.77811	84.5	2.98596	45.5	1.28319	40S ribosomal protein S17 [Homo sapiens]
PABPC3	64	2.44458	35	1.17068	27	0.796887	53	1.97955	polyadenylate-binding protein 3 [Homo sapiens]
EEF1G	64	3.03387	21.5	0.327154	41.5	1.68083	51.5	2.31061	elongation factor 1-gamma [Homo sapiens]
ACTA1	64	1.33589	113	2.74499	95.5	2.26667	756	7.4692	actin, alpha skeletal muscle [Homo sapiens]
PSMC3	63	2.26312	24	0.445268	47	1.54574	55	1.91074	26S protease regulatory subunit 6A [Homo sapiens]
HSP90B1	62.5	3.44427	26.5	1.23725	30.5	1.51059	50	2.75033	endoplasmin precursor [Homo sapiens]
RPL18	62.5	3.54869	23.5	0.757233	17	0.22493	29.5	1.23963	60S ribosomal protein L18 [Homo sapiens]
AGL	62	5.32903	35	3.94229	37	3.63402	53	4.8259	glycogen debranching enzyme isoform 1 [Homo sapiens]
OGT	61.5	1.52708	27.5	0.232604	65	2.69692	69.5	1.81769	UDP-N-acetylglucosamine--peptide N-acetylglucosaminyltransferase 110 kDa subunit isoform 1 [Homo sapiens]
HSPA1L	61.5	-0.154179	28.5	-0.611668	30.5	-0.584071	56	-0.230662	heat shock 70 kDa protein 1-like [Homo sapiens]
DCTN1	61.5	3.96575	31	1.88522	27	2.48589	59	3.82686	dynactin subunit 1 isoform 5 [Homo sapiens]
RPS11	60.5	3.36627	9	-0.579556	28.5	1.03964	38.5	1.83293	40S ribosomal protein S11 [Homo sapiens]
POTEE	60	4.21768	125.5	6.43085	54.5	3.89279	604	7.79841	POTE ankyrin domain family member E [Homo sapiens]
SF3B1	59	0.770431	32	-0.00820214	51.5	0.555439	42	0.281376	splicing factor 3B subunit 1 isoform 1 [Homo sapiens]
GAPDH	59	4.57285	27.5	1.95225	43	3.41319	77	5.49637	glyceraldehyde-3-phosphate dehydrogenase isoform 1 [Homo sapiens]
THRAP3	58	2.01558	33	0.936308	35	1.02555	24	0.530654	thyroid hormone receptor-associated protein 3 [Homo sapiens]
NONO	58	0.87602	25	0.0225175	41	0.438309	51.5	0.709403	non-POU domain-containing octamer-binding protein isoform 1 [Homo sapiens]
PABPC4	57	2.57466	38	1.83693	50	2.66422	43.5	1.77236	polyadenylate-binding protein 4 isoform 3 [Homo sapiens]
RPL3	57	1.16247	24	-0.00854177	44	0.706112	61	1.30074	60S ribosomal protein L3 isoform a [Homo sapiens]
TUBB8	56.5	-0.0981642	0	0	71	0.0213748	53.5	-0.122891	tubulin beta-8 chain [Homo sapiens]
RPS2	56.5	1.06199	37	0.254086	43.5	0.525564	65.5	1.42519	40S ribosomal protein S2 [Homo sapiens]
PRPSAP1	55.5	2.80505	103.5	4.93613	38	1.74244	104.5	4.96877	phosphoribosyl pyrophosphate synthase-associated protein 1 [Homo sapiens]
EIF3E	55.5	0.71767	20	-0.212625	32.5	0.115937	34.5	0.168495	eukaryotic translation initiation factor 3 subunit E [Homo sapiens]
DDX21	55	1.31775	18.5	-0.135603	21	-0.0347857	58	1.43325	nucleolar RNA helicase 2 isoform 1 [Homo sapiens]
AMOT	55	5.15804	53	5.03635	37	3.80961	336	7.75932	angiomotin isoform 1 [Homo sapiens]
SNRPD2	54.5	2.65868	14	0.135743	51.5	2.49059	23	0.730105	small nuclear ribonucleoprotein Sm D2 isoform 1 [Homo sapiens]
RARS	54.5	2.38692	19	0.26698	36.5	1.3499	40	1.5593	arginine--tRNA ligase, cytoplasmic [Homo sapiens]
RPS10	54.5	2.16452	34	0.882549	30	0.620243	31	0.68605	40S ribosomal protein S10 [Homo sapiens]
RIOK1	54	0.339963	15	-0.332226	50.5	0.279724	36.5	0.0383815	serine/threonine-protein kinase RIO1 isoform 1 [Homo sapiens]
KRT1	54	-0.119519	33.5	-0.48429	42.5	-0.324392	43.5	-0.306597	keratin, type II cytoskeletal 1 [Homo sapiens]
ANKFY1	54	0.800236	17	-0.312677	13	-0.43306	43	0.471376	ankyrin repeat and FYVE domain-containing protein 1 isoform 1 [Homo sapiens]
EIF3M	53.5	1.48788	7	-0.338605	20	0.179381	21	0.219215	eukaryotic translation initiation factor 3 subunit M [Homo sapiens]
DDX17	53	3.02076	21	0.482454	39	2.02805	29	1.09747	probable ATP-dependent RNA helicase DDX17 isoform 1 [Homo sapiens]
PARP1	53	1.74813	20.5	0.25379	37	1.0264	61.5	2.11471	poly [ADP-ribose] polymerase 1 [Homo sapiens]
HSPA2	53	0.0399582	27.5	-0.359626	25	-0.398702	52	0.0242739	heat shock-related 70 kDa protein 2 [Homo sapiens]
MAP1B	52.5	1.26465	18.5	-0.0261442	21.5	0.0892107	35	0.606533	microtubule-associated protein 1B [Homo sapiens]
UBE2B	52	7.875	0	0	10	7.875	0	0	ubiquitin-conjugating enzyme E2 B [Homo sapiens]
USP15	52	1.14167	19.5	0.0212055	33	0.490738	39.5	0.715257	ubiquitin carboxyl-terminal hydrolase 15 [Homo sapiens]
CKB	51.5	6.2778	23	3.8397	36.5	5.32988	41	5.67575	creatine kinase B-type [Homo sapiens]
CFL1	51.5	6.80081	22.5	4.49358	18	3.72496	120.5	7.65435	cofilin-1 [Homo sapiens]
RPL17	51.5	2.499	37.5	1.55845	18	0.133904	43.5	1.97289	60S ribosomal protein L17 isoform a [Homo sapiens]
RPL12	51.5	3.2803	24	0.906494	23	0.810213	34.5	1.88535	60S ribosomal protein L12 [Homo sapiens]
RPS6	51.5	2.0082	19	0.0607203	25	0.43228	38.5	1.25419	40S ribosomal protein S6 [Homo sapiens]
MDN1	51	1.61138	0	0	35	0.893329	42.5	1.23389	midasin [Homo sapiens]
ACLY	51	4.58145	18.5	0.829538	17	0.698959	49	3.21916	ATP-citrate synthase isoform 2 [Homo sapiens]
RPL23	51	1.71577	9.5	-0.811883	23	0.0211688	37	0.883963	60S ribosomal protein L23 [Homo sapiens]
IVNS1ABP	50.5	0.700445	78.5	1.44496	30.5	0.155567	113	2.30851	influenza virus NS1A-binding protein [Homo sapiens]
BCLAF1	50.5	1.37014	45	1.18854	54.5	1.51041	28.5	0.577828	bcl-2-associated transcription factor 1 isoform 1 [Homo sapiens]
RPL38	50.5	1.6974	17	0.110534	25	0.498251	49	1.62934	60S ribosomal protein L38 [Homo sapiens]
RPL30	50.5	4.28238	19	1.07473	55	4.60504	29.5	2.3169	60S ribosomal protein L30 [Homo sapiens]
RPS21	50.5	4.1065	8.5	0.166763	26.5	2.08115	18.5	1.25664	40S ribosomal protein S21 [Homo sapiens]
IDH2	50	7.04401	10	2.67622	0	0	18.5	4.55762	isocitrate dehydrogenase [NADP], mitochondrial precursor [Homo sapiens]
EIF4G1	50	1.77099	22	0.238611	32.5	0.734183	58	1.89143	eukaryotic translation initiation factor 4 gamma 1 isoform 2 [Homo sapiens]
CAMSAP3	50	1.36061	23	0.687477	65	2.86312	53	1.49069	calmodulin-regulated spectrin-associated protein 3 isoform 2 [Homo sapiens]
WARS	49.5	3.11479	26	1.23879	19	0.674277	30.5	1.59218	tryptophan--tRNA ligase, cytoplasmic isoform b [Homo sapiens]
SMN2	49.5	4.21625	8	0.438917	8	0.438917	9	0.533543	survival motor neuron protein isoform c [Homo sapiens]
SMN1	49.5	4.21129	8	0.438917	8	0.438917	9	0.533543	survival motor neuron protein isoform b [Homo sapiens]
DOCK7	49.5	0.873085	23.5	0.175771	20	0.0812178	158.5	3.44017	dedicator of cytokinesis protein 7 isoform 2 [Homo sapiens]
RPL13	49.5	2.78684	14	-0.0901271	33	1.52351	40	2.08141	60S ribosomal protein L13 [Homo sapiens]
RPS15A	49	1.80601	26.5	0.605976	48	1.75475	72	2.90937	40S ribosomal protein S15a [Homo sapiens]
PSMD2	49	0.708484	37	0.396702	43.5	0.565911	54.5	0.850359	26S proteasome non-ATPase regulatory subunit 2 isoform 1 [Homo sapiens]
PSMC5	49	2.5286	23	0.84991	32.5	1.49066	42	2.10215	26S protease regulatory subunit 8 isoform 1 [Homo sapiens]
ILF2	48	2.33621	20	0.26452	31	1.11054	43.5	2.02522	interleukin enhancer-binding factor 2 [Homo sapiens]
DDB1	48	0.354272	23.5	-0.330722	23	-0.344676	48	0.354272	DNA damage-binding protein 1 [Homo sapiens]
RPL8	48	2.34369	19.5	0.277873	25	0.695418	18.5	0.201598	60S ribosomal protein L8 [Homo sapiens]
YWHAE	48	1.31406	24.5	0.414223	32.5	0.724207	70	2.11181	14-3-3 protein epsilon [Homo sapiens]
HADHA	47.5	1.56594	19.5	0.231925	15	0.0125175	55	1.90536	trifunctional enzyme subunit alpha, mitochondrial precursor [Homo sapiens]
RUVBL2	47.5	1.55376	18.5	-0.0273564	16.5	-0.138526	28.5	0.527412	ruvB-like 2 [Homo sapiens]
YBX1	47.5	2.91035	29	1.47223	28.5	1.43032	29.5	1.51402	nuclease-sensitive element-binding protein 1 [Homo sapiens]
RPL7	47.5	1.00602	29.5	0.151506	36	0.462299	57.5	1.46749	60S ribosomal protein L7 [Homo sapiens]
EIF3L	47	0.678608	17	-0.279278	43	0.551703	34.5	0.280715	eukaryotic translation initiation factor 3 subunit L isoform 1 [Homo sapiens]
SPECC1L	47	7.875	43.5	7.875	14.5	7.875	228.5	7.875	cytospin-A [Homo sapiens]
ACOT9	47	7.39465	0	0	0	0	31	6.8571	acyl-coenzyme A thioesterase 9, mitochondrial isoform b precursor [Homo sapiens]
IGF2BP1	46.5	2.34198	23	0.653908	34.5	1.50708	33	1.39819	insulin-like growth factor 2 mRNA-binding protein 1 isoform 1 [Homo sapiens]
CCAR2	46.5	1.80246	11.5	-0.290831	9	-0.443371	36.5	1.22436	cell cycle and apoptosis regulator protein 2 [Homo sapiens]
GCN1	46	0.317714	27	-0.0449187	31	0.0314787	54.5	0.479428	translational activator GCN1 [Homo sapiens]
MACF1	46	3.08509	38	2.54579	14	0.698891	108	5.77374	microtubule-actin cross-linking factor 1 isoform a [Homo sapiens]
HCFC1	46	2.55	20	0.565641	35.5	1.78785	45	2.48035	host cell factor 1 [Homo sapiens]
CHD4	46	2.46384	30	1.32203	14.5	0.12719	51.5	2.82366	chromodomain-helicase-DNA-binding protein 4 [Homo sapiens]
CNOT1	46	0.688316	22	-0.127671	34.5	0.298477	49.5	0.80609	CCR4-NOT transcription complex subunit 1 isoform a [Homo sapiens]
SNRNP70	45.5	3.6602	12.5	0.820057	25	2.00928	13.5	0.91851	U1 small nuclear ribonucleoprotein 70 kDa [Homo sapiens]
PPM1B	45.5	0.460242	11.5	0.117398	14	0.230645	22.5	-0.0565557	protein phosphatase 1B isoform 1 [Homo sapiens]
TUBB1	45	0.136281	26	-0.21562	0	0	45.5	0.14554	tubulin beta-1 chain [Homo sapiens]
KARS	45	3.07215	21	1.12309	41.5	2.80462	49	3.36321	lysyl-tRNA synthetase isoform 1 [Homo sapiens]
PHGDH	45	0.383895	22.5	-0.090982	30	0.0674561	47.5	0.436495	D-3-phosphoglycerate dehydrogenase [Homo sapiens]
DDX3Y	45	2.17265	10	0.147984	21	0.807617	39.5	1.87309	ATP-dependent RNA helicase DDX3Y [Homo sapiens]
DARS	45	2.03928	8	-0.497395	40	1.71636	34.5	1.35041	aspartate--tRNA ligase, cytoplasmic [Homo sapiens]
RPL22	45	3.92825	17.5	0.979639	40	3.48614	24.5	1.83753	60S ribosomal protein L22 proprotein [Homo sapiens]
RPL13A	45	2.64029	19	0.65513	60	3.59461	28.5	1.41765	60S ribosomal protein L13a [Homo sapiens]
KIF11	44.5	-0.414075	35	-0.477523	17.5	-0.594149	40.5	-0.4408	kinesin-like protein KIF11 [Homo sapiens]
IMPDH2	44.5	1.21102	33	0.770578	53	1.52949	56	1.64014	inosine-5'-monophosphate dehydrogenase 2 [Homo sapiens]
HNRNPK	44	0.494475	40	0.352895	37.5	0.26452	41.5	0.406338	heterogeneous nuclear ribonucleoprotein K isoform b [Homo sapiens]
EIF3I	44	1.79413	37	1.38507	11	-0.210802	21.5	0.4418	eukaryotic translation initiation factor 3 subunit I [Homo sapiens]
DDX1	44	3.57074	15.5	0.661075	23	1.51431	33	2.56761	ATP-dependent RNA helicase DDX1 [Homo sapiens]
NUMA1	43.5	4.9982	23.5	2.97773	27	3.41181	40	4.72125	nuclear mitotic apparatus protein 1 [Homo sapiens]
HDX	43.5	0.877976	22	0.00550056	29	0.473395	33.5	0.473484	highly divergent homeobox isoform 1 [Homo sapiens]
HSPH1	43.5	0.238775	23.5	-0.125794	22.5	-0.144021	48	0.320675	heat shock protein 105 kDa [Homo sapiens]
RPL18A	43.5	2.79193	12	0.0726622	59	3.85397	27	1.43545	60S ribosomal protein L18a [Homo sapiens]
SND1	43	2.87448	13.5	0.356216	22	1.13159	43.5	2.91172	staphylococcal nuclease domain-containing protein 1 [Homo sapiens]
MYCBP2	43	1.54443	38	1.30232	12	-0.00296259	52	1.96859	probable E3 ubiquitin-protein ligase MYCBP2 [Homo sapiens]
PSMC1	43	2.65655	16.5	0.622927	26.5	1.4298	27.5	1.50842	26S protease regulatory subunit 4 [Homo sapiens]
SHMT2	42.5	5.61547	10	1.13573	0	0	25	3.30491	serine hydroxymethyltransferase, mitochondrial isoform 3 [Homo sapiens]
PTBP1	42.5	1.41161	22	0.287578	24	0.399166	79	3.18093	polypyrimidine tract-binding protein 1 isoform b [Homo sapiens]
EEF1A2	42.5	0.0186067	59	0.203039	0	0	54	0.147172	elongation factor 1-alpha 2 [Homo sapiens]
MTHFD1	42.5	1.97869	15	0.212596	22.5	0.709306	48.5	2.33408	C-1-tetrahydrofolate synthase, cytoplasmic [Homo sapiens]
ACTBL2	42	3.8866	54.5	4.76817	63.5	5.26805	309.5	7.70292	beta-actin-like protein 2 [Homo sapiens]
DDX3X	42	1.00842	21	-0.037654	19	-0.116062	65	1.94995	ATP-dependent RNA helicase DDX3X isoform 3 [Homo sapiens]
RPS8	42	1.63444	17.5	-0.0959535	26.5	0.551702	46	1.90131	40S ribosomal protein S8 [Homo sapiens]
RPS16	42	0.900735	32	0.42944	74	2.32356	41.5	0.877358	40S ribosomal protein S16 [Homo sapiens]
LTBP1	41.5	1.77241	13.5	0.187266	51	6.28331	25	0.852467	latent-transforming growth factor beta-binding protein 1 isoform LTBP-1L precursor [Homo sapiens]
RPL24	41.5	4.40214	24	2.38085	37	3.96311	29	3.04435	60S ribosomal protein L24 [Homo sapiens]
RPS12	41.5	2.38652	22.5	0.868916	27.5	1.28572	31	1.57124	40S ribosomal protein S12 [Homo sapiens]
SF3B2	41	0.788425	35	0.537348	44	0.913107	36	0.57933	splicing factor 3B subunit 2 [Homo sapiens]
IQGAP1	41	2.66362	36.5	2.31615	15.5	0.522287	253.5	7.41643	ras GTPase-activating-like protein IQGAP1 [Homo sapiens]
DHX15	41	0.659817	33	0.322955	30	0.196072	33.5	0.344081	putative pre-mRNA-splicing factor ATP-dependent RNA helicase DHX15 [Homo sapiens]
ABCE1	41	1.8103	20	0.558914	16.5	0.343369	58.5	2.757	ATP-binding cassette sub-family E member 1 [Homo sapiens]
MRPL4	41	4.95391	21.5	2.84112	8	0.740003	16.5	2.1129	39S ribosomal protein L4, mitochondrial isoform a [Homo sapiens]
STIP1	40.5	0.00519611	26	-0.145466	32	-0.0831331	46	0.0623513	stress-induced-phosphoprotein 1 [Homo sapiens]
DDX5	40.5	2.70834	14	0.235492	40	2.66684	27	1.5066	probable ATP-dependent RNA helicase DDX5 [Homo sapiens]
HUWE1	40.5	0.178348	32	0.0195303	15	-0.297983	58.5	0.513714	E3 ubiquitin-protein ligase HUWE1 [Homo sapiens]
SPTBN2	40	3.00556	42	3.15573	48.5	3.61605	339.5	7.64826	spectrin beta chain, non-erythrocytic 2 [Homo sapiens]
PSMC6	40	2.20674	14.5	0.379912	34	1.79861	38.5	2.10635	26S protease regulatory subunit 10B [Homo sapiens]
XRCC5	39.5	1.67229	21	0.441161	18.5	0.270146	32.5	1.21622	X-ray repair cross-complementing protein 5 [Homo sapiens]
SMC4	39.5	3.70227	28	2.58059	11	0.566757	33.5	3.14563	structural maintenance of chromosomes protein 4 [Homo sapiens]
PDHB	39.5	3.40608	11.5	0.405898	32	2.70039	12.5	0.525665	pyruvate dehydrogenase E1 component subunit beta, mitochondrial isoform 1 precursor [Homo sapiens]
HNRNPAB	39.5	3.80425	10.5	0.36946	21.5	1.82643	34	3.26732	heterogeneous nuclear ribonucleoprotein A/B isoform b [Homo sapiens]
ALDOA	39.5	5.53793	10	1.40899	14.5	2.29737	34	5.06023	fructose-bisphosphate aldolase A isoform 1 [Homo sapiens]
EEF1B2	39.5	5.73354	13.5	2.15997	14.5	2.36025	29	4.65858	elongation factor 1-beta [Homo sapiens]
RPS27A	39	-0.17962	22.5	-0.306654	38	-0.187789	33	-0.22615	ubiquitin-40S ribosomal protein S27a precursor [Homo sapiens]
PDCD4	39	2.86705	13	0.660514	19.5	1.89775	24	1.64749	programmed cell death protein 4 isoform 2 [Homo sapiens]
PHKB	39	6.17595	28.5	3.60575	32.5	4.02774	45	6.50355	phosphorylase b kinase regulatory subunit beta isoform a [Homo sapiens]
ALDH18A1	39	3.39529	13	0.603004	6	-0.245392	20	1.43085	delta-1-pyrroline-5-carboxylate synthase isoform 2 [Homo sapiens]
IPO5	38.5	1.29737	15	0.0454595	25.5	0.611008	45	1.63048	importin-5 [Homo sapiens]
HNRNPF	38.5	0.820275	12	-0.272064	27	0.343134	19	0.0150935	heterogeneous nuclear ribonucleoprotein F [Homo sapiens]
HSPA6	38.5	-0.438934	34	-0.509202	74	0.117742	54.5	-0.188354	heat shock 70 kDa protein 6 [Homo sapiens]
MYO6	38	5.93723	32	5.44238	22	4.23147	321	7.83726	myosin-VI [Homo sapiens]
PAICS	38	7.47342	4.5	0.98109	33.5	6.51265	20	5.08164	multifunctional protein ADE2 isoform 1 [Homo sapiens]
FLNC	38	2.71745	46	3.31018	26	1.72325	75	4.95593	filamin-C isoform b [Homo sapiens]
EIF4A2	38	2.10063	29	1.43974	23	0.979959	42.5	2.41496	eukaryotic initiation factor 4A-II [Homo sapiens]
PRPS1L1	37.5	0.901127	75	2.23974	36.5	0.863732	57.5	1.63301	ribose-phosphate pyrophosphokinase 3 [Homo sapiens]
HNRNPL	37.5	1.15887	21	0.223381	45.5	1.59742	29	0.680625	heterogeneous nuclear ribonucleoprotein L isoform a [Homo sapiens]
RANBP2	37.5	1.63782	17.5	0.293479	20	0.465461	33.5	1.37675	E3 SUMO-protein ligase RanBP2 [Homo sapiens]
AIMP1	37.5	3.67748	11.5	0.639538	24.5	2.29595	29.5	2.86566	aminoacyl tRNA synthase complex-interacting multifunctional protein 1 isoform a precursor [Homo sapiens]
AKAP9	37.5	5.37984	0	0	10	1.80104	37	5.3404	A-kinase anchor protein 9 isoform 2 [Homo sapiens]
SPIN3	37	1.00054	42.5	1.27229	34.5	0.87574	19.5	0.116159	spindlin-3 [Homo sapiens]
PSMA6	37	2.798	15.5	0.927158	15.5	0.927158	36.5	2.75876	proteasome subunit alpha type-6 [Homo sapiens]
MCCC2	37	4.21913	0	0	15	1.63877	12.5	1.28074	methylcrotonoyl-CoA carboxylase beta chain, mitochondrial [Homo sapiens]
ENO1	37	3.52398	22	2.04099	63.5	5.30124	45	4.16962	alpha-enolase isoform 1 [Homo sapiens]
UTRN	36.5	3.79664	0	0	0	0	38.5	3.96619	utrophin [Homo sapiens]
TSR1	36.5	2.10738	17	0.612918	12	0.211535	21.5	0.97019	pre-rRNA-processing protein TSR1 homolog [Homo sapiens]
HNRNPH2	36.5	0.762783	20.5	0.16773	35.5	0.72587	21.5	0.205112	heterogeneous nuclear ribonucleoprotein H2 [Homo sapiens]
DYNC1LI1	36.5	3.17034	14.5	0.795696	24.5	1.94804	26	2.11184	cytoplasmic dynein 1 light intermediate chain 1 [Homo sapiens]
ANK3	36.5	1.61866	46	2.11235	7	-0.0189025	63	2.93009	ankyrin-3 isoform 1 [Homo sapiens]
PSMD1	36.5	0.695373	22	0.167297	40	0.821706	60.5	1.54593	26S proteasome non-ATPase regulatory subunit 1 isoform 1 [Homo sapiens]
SRRM2	36	-0.0453119	23.5	-0.389605	24	-0.375863	39.5	0.0512219	serine/arginine repetitive matrix protein 2 [Homo sapiens]
PLEC	36	5.6828	0	0	0	0	110	7.52451	plectin isoform 1a [Homo sapiens]
PRDX1	36	3.14584	19	1.21435	9	0.0387322	27.5	2.15527	peroxiredoxin-1 [Homo sapiens]
MYBBP1A	35.5	0.650124	25	0.202962	10	-0.394457	27	0.303025	myb-binding protein 1A isoform 1 [Homo sapiens]
MRPL40	35.5	4.35649	18.5	2.39834	38	4.57906	16	2.04638	39S ribosomal protein L40, mitochondrial precursor [Homo sapiens]
PSMC4	35.5	1.80487	19	0.588661	28	1.26315	28	1.26315	26S protease regulatory subunit 6B isoform 1 [Homo sapiens]
UBA1	35	3.52668	22.5	2.17757	30.5	3.07494	54.5	5.0415	ubiquitin-like modifier-activating enzyme 1 [Homo sapiens]
TPI1	35	6.33982	14	3.62948	28.5	5.8296	43	6.76424	triosephosphate isomerase isoform 2 [Homo sapiens]
POTEF	35	1.20148	91	3.49589	46	1.70205	422.5	7.31746	POTE ankyrin domain family member F [Homo sapiens]
IRS4	35	0.0251683	14	-0.575061	22	-0.347018	56	0.62496	insulin receptor substrate 4 [Homo sapiens]
HIST2H2BF	35	3.30961	14	1.05925	50.5	4.53681	33	3.12288	histone H2B type 2-F isoform a [Homo sapiens]
RPL9	35	0.939307	18	0.0564798	36.5	1.01599	27.5	0.552236	60S ribosomal protein L9 [Homo sapiens]
RPL10	35	1.3795	15	0.0108503	43	1.8995	33	1.24623	60S ribosomal protein L10 [Homo sapiens]
PSMD11	35	2.81343	18	1.18661	26	1.98658	25	1.88954	26S proteasome non-ATPase regulatory subunit 11 [Homo sapiens]
PSMC2	35	1.94188	17.5	0.51352	40	2.32129	45.5	2.71906	26S protease regulatory subunit 7 isoform 1 [Homo sapiens]
COPB2	34.5	2.40865	8	0.185969	25.5	1.6933	23.5	1.5274	coatomer subunit beta' [Homo sapiens]
HDLBP	34	3.21412	20	1.76514	21.5	1.92576	27.5	2.54168	vigilin [Homo sapiens]
RTCB	34	3.28587	10.5	0.406853	25.5	2.34394	31	2.96943	tRNA-splicing ligase RtcB homolog [Homo sapiens]
TLN1	34	3.34772	26.5	2.61539	22	2.13431	60.5	5.21915	talin-1 [Homo sapiens]
PDHA1	34	3.61519	12	0.84549	39	4.09921	13	0.926845	pyruvate dehydrogenase E1 component subunit alpha, somatic form, mitochondrial isoform 2 precursor [Homo sapiens]
PFN1	34	3.27127	28.5	2.77072	19	1.81112	33	3.18348	profilin-1 [Homo sapiens]
BUB3	34	7.08153	1	-0.0586087	2	0.43306	37.5	7.20899	mitotic checkpoint protein BUB3 isoform b [Homo sapiens]
EEF1D	34	3.83594	15	2.71764	19.5	2.08647	24	2.68437	elongation factor 1-delta isoform 1 [Homo sapiens]
CEP85	34	6.92807	0	0	0	0	12	4.21294	coiled-coil domain-containing protein 21 [Homo sapiens]
RPL15	34	2.88211	4	-0.433051	5	-0.315764	9	0.15471	60S ribosomal protein L15 isoform 1 [Homo sapiens]
PTS	34	3.1231	12.5	0.755551	22.5	1.92786	23	1.98373	6-pyruvoyl tetrahydrobiopterin synthase [Homo sapiens]
RPS14	34	0.917894	19	-0.0100509	57	2.25777	44.5	1.5474	40S ribosomal protein S14 [Homo sapiens]
RIF1	33.5	3.33719	26	2.55382	9	0.42709	29	2.73536	telomere-associated protein RIF1 isoform 1 [Homo sapiens]
SPIN2B	33.5	2.07801	24.5	1.35649	21	1.06491	21	1.06491	spindlin-2B [Homo sapiens]
HNRNPA3	33.5	2.99383	14	0.953613	19	1.51545	15	1.06747	heterogeneous nuclear ribonucleoprotein A3 [Homo sapiens]
EIF3H	33.5	1.58046	9	-0.181984	11.5	0.00116315	27	1.12531	eukaryotic translation initiation factor 3 subunit H [Homo sapiens]
DCTN2	33.5	3.44797	6	-0.098765	24	2.36212	17.5	1.51733	dynactin subunit 2 isoform 1 [Homo sapiens]
XRCC6	33	1.392	17.5	0.241635	41.5	1.99046	34.5	1.49978	X-ray repair cross-complementing protein 6 [Homo sapiens]
VARS	33	4.01445	12	1.23683	23	2.83652	33.5	4.06585	valyl-tRNA synthetase [Homo sapiens]
RUVBL1	33	0.476696	15	-0.341009	43.5	0.948313	33	0.476696	ruvB-like 1 [Homo sapiens]
PHKA2	33	5.90544	14.5	3.388	18.5	4.14301	32.5	5.86442	phosphorylase b kinase regulatory subunit alpha, liver isoform [Homo sapiens]
UBR5	33	0.271287	8	-0.33439	6	-0.38273	33	0.271287	E3 ubiquitin-protein ligase UBR5 [Homo sapiens]
ZDBF2	33	3.39012	19.5	1.89253	16.5	1.51918	26.5	2.70999	DBF4-type zinc finger-containing protein 2 isoform 1 [Homo sapiens]
APOB	33	7.875	0	0	0	0	0	0	apolipoprotein B-100 precursor [Homo sapiens]
RPS24	33	1.63066	10	-0.0189921	50	2.82621	23.5	1.08456	40S ribosomal protein S24 isoform d [Homo sapiens]
MRPL37	33	2.564	20.5	1.41878	28.5	2.16768	22	1.56298	39S ribosomal protein L37, mitochondrial precursor [Homo sapiens]
SFPQ	32.5	1.03729	19.5	0.35184	33.5	1.08923	42	1.52433	splicing factor, proline- and glutamine-rich [Homo sapiens]
PPIA	32.5	3.32151	16.5	1.34471	29.5	2.99023	35.5	3.63264	peptidyl-prolyl cis-trans isomerase A [Homo sapiens]
SSB	32.5	5.28991	12.5	2.2078	8.5	1.31322	20.5	3.7308	lupus La protein [Homo sapiens]
MRPL15	32.5	2.31774	24	1.62943	28.5	1.99987	14	0.768056	39S ribosomal protein L15, mitochondrial [Homo sapiens]
SPIN2A	32	2.80766	0	0	20	1.63799	14	1.00115	spindlin-2A [Homo sapiens]
EIF2S1	32	2.24767	12	0.536096	23.5	1.54618	23	1.5035	eukaryotic translation initiation factor 2 subunit 1 [Homo sapiens]
YBX3	32	3.0462	21.5	1.84774	24	2.14986	22.5	1.96972	DNA-binding protein A isoform a [Homo sapiens]
ASCC3	32	0.848519	13.5	-0.00726215	17	0.155552	33	0.894194	activating signal cointegrator 1 complex subunit 3 isoform a [Homo sapiens]
MYO18A	31.5	6.27057	25.5	5.62918	7	2.01755	182	7.80457	myosin-XVIIIa isoform b [Homo sapiens]
SPEN	31	6.30049	0	0	0	0	29	6.1413	msx2-interacting protein [Homo sapiens]
GADD45GIP1	31	3.77914	10	1.16006	23.5	2.95506	17	2.13472	growth arrest and DNA damage-inducible proteins-interacting protein 1 [Homo sapiens]
APC	31	3.60032	0	0	0	0	29	3.39543	adenomatous polyposis coli protein [Homo sapiens]
RPL6	31	0.200991	22	-0.181229	31.5	0.222209	34.5	0.349398	60S ribosomal protein L6 [Homo sapiens]
MRPL39	31	3.9444	18	2.07981	20.5	2.39287	12	1.28624	39S ribosomal protein L39, mitochondrial isoform b [Homo sapiens]
MRPL22	31	3.41406	12.5	1.22553	35	3.80067	11	1.02525	39S ribosomal protein L22, mitochondrial isoform a [Homo sapiens]
C1QBP	30.5	1.05422	10	-0.124505	8	-0.240341	14	0.107335	complement component 1 Q subcomponent-binding protein, mitochondrial precursor [Homo sapiens]
CLASP2	30.5	0.858555	18	0.11088	14.5	-0.099889	30	0.82896	CLIP-associating protein 2 isoform 1 [Homo sapiens]
PSMD3	30.5	1.0619	20	0.432271	30.5	1.0619	34.5	1.29707	26S proteasome non-ATPase regulatory subunit 3 [Homo sapiens]
TPM4	30	7.80868	44	7.76538	15.5	7.63301	105	7.86956	tropomyosin alpha-4 chain isoform 2 [Homo sapiens]
TRRAP	30	2.28131	26	1.92268	0	0	34.5	2.66696	transformation/transcription domain-associated protein [Homo sapiens]
PPP1CA	30	2.56726	10	0.36758	35	2.83432	114	6.52437	serine/threonine-protein phosphatase PP1-alpha catalytic subunit isoform 3 [Homo sapiens]
RNF219	30	0.758747	8.5	-0.265116	22.5	0.403313	23	0.42711	RING finger protein 219 [Homo sapiens]
PDPR	30	6.80849	0	0	21	6.03111	4	1.47711	pyruvate dehydrogenase phosphatase regulatory subunit, mitochondrial precursor [Homo sapiens]
FLII	30	3.55725	9	0.670239	10	0.825935	57	5.69603	protein flightless-1 homolog isoform 1 [Homo sapiens]
PRPF6	30	3.07451	7	0.126381	9.5	0.474787	12.5	0.889038	pre-mRNA-processing factor 6 [Homo sapiens]
PRPF19	30	1.55519	11.5	-0.00729288	13	0.121913	21.5	0.849198	pre-mRNA-processing factor 19 [Homo sapiens]
SERBP1	30	2.40579	16	1.2353	20.5	1.37593	37.5	3.09431	plasminogen activator inhibitor 1 RNA-binding protein isoform 2 [Homo sapiens]
LDHB	30	4.4966	24.5	3.82295	23.5	3.68689	38	5.264	L-lactate dehydrogenase B chain [Homo sapiens]
KRT10	30	-0.258114	21	-0.458019	34	-0.169084	20	-0.480183	keratin 10; cytokeratin 10 [Homo sapiens]
HNRNPC	30	2.84644	20	1.38342	28.5	2.21543	22	1.58474	heterogeneous nuclear ribonucleoproteins C1/C2 isoform b [Homo sapiens]
RPL21	30	0.641962	18.5	0.00674457	18.5	0.00674457	35.5	0.942116	60S ribosomal protein L21 [Homo sapiens]
GTF2I	29.5	2.65626	14	0.722101	27	2.23771	44	3.8661	general transcription factor II-I isoform 4 [Homo sapiens]
RPL32	29.5	1.97256	8.5	-0.139743	42	3.06747	17	0.737499	60S ribosomal protein L32 [Homo sapiens]
RPS13	29.5	0.728133	18	0.0145099	13.5	-0.265808	41.5	1.45376	40S ribosomal protein S13 [Homo sapiens]
U2SURP	29	0.483821	9.5	-0.373735	11	-0.307852	18.5	0.0222559	U2 snRNP-associated SURP motif-containing protein [Homo sapiens]
NIPSNAP3B	29	7.875	0	0	7.5	7.875	68.5	7.875	protein NipSnap homolog 3B [Homo sapiens]
PHKA1	29	5.44315	13	2.71092	15	3.12331	30	5.54444	phosphorylase b kinase regulatory subunit alpha, skeletal muscle isoform isoform 1 [Homo sapiens]
PSPC1	29	2.05676	11.5	0.388867	30.5	2.19004	26	1.78453	paraspeckle component 1 [Homo sapiens]
CMAS	29	4.29388	10	1.34635	23	3.52091	11	1.53418	N-acylneuraminate cytidylyltransferase [Homo sapiens]
LMO7	29	3.32524	10	1.06185	8	0.794236	42	4.47866	LIM domain only protein 7 isoform 1 [Homo sapiens]
EIF5B	29	1.29417	14	0.389368	20.5	0.785511	27.5	1.20542	eukaryotic translation initiation factor 5B [Homo sapiens]
EIF2S3	29	1.24685	12	0.0349653	33.5	1.55646	31.5	1.41969	eukaryotic translation initiation factor 2 subunit 3 [Homo sapiens]
COPB1	29	0.756973	21.5	0.416271	17.5	0.233476	38	1.16007	coatomer subunit beta [Homo sapiens]
ACTR1A	29	1.82125	8	-0.045163	28	1.73686	41	2.77691	alpha-centractin [Homo sapiens]
RPL14	29	1.59596	19	0.680561	34	2.01003	14	0.217775	60S ribosomal protein L14 [Homo sapiens]
MRPL38	29	3.14793	12.5	1.23147	25.5	2.77913	14	1.4219	39S ribosomal protein L38, mitochondrial precursor [Homo sapiens]
GART	28.5	1.69992	22.5	1.11682	14	0.263133	44	3.05614	trifunctional purine biosynthetic protein adenosine-3 isoform 1 [Homo sapiens]
TAF4	28.5	1.39345	9	-0.151823	26.5	1.23937	13.5	0.209838	transcription initiation factor TFIID subunit 4 [Homo sapiens]
MTREX	28.5	2.01132	17	0.867323	12	0.347215	21.5	1.326	superkiller viralicidic activity 2-like 2 [Homo sapiens]
SF3A1	28.5	1.54852	9	-0.176472	20.5	0.853932	25.5	1.29149	splicing factor 3A subunit 1 isoform 1 [Homo sapiens]
PDIA6	28.5	3.36521	12	1.03576	18.5	2.02869	22.5	2.59508	protein disulfide-isomerase A6 precursor [Homo sapiens]
FOXK1	28.5	6.91096	0	0	21	6.29949	10.5	4.22901	forkhead box protein K1 [Homo sapiens]
CFL2	28.5	6.83433	12	4.53902	4	1.54723	71.5	7.68429	cofilin-2 isoform 1 [Homo sapiens]
RPL11	28.5	2.45925	4.5	-0.495942	14	0.721428	12	0.466516	60S ribosomal protein L11 isoform 1 [Homo sapiens]
MRPL44	28.5	3.17121	24.5	2.74165	14.5	1.54422	13.5	1.41633	39S ribosomal protein L44, mitochondrial precursor [Homo sapiens]
PSMD12	28.5	1.91438	17	0.98618	16	0.902831	21	1.31596	26S proteasome non-ATPase regulatory subunit 12 isoform 1 [Homo sapiens]
NASP	28	5.59186	12	2.84734	15	3.54528	23.5	5.04346	nuclear autoantigenic sperm protein isoform 2 [Homo sapiens]
AHNAK	28	4.18759	80	6.91795	0	0	239.5	7.75029	neuroblast differentiation-associated protein AHNAK isoform 1 [Homo sapiens]
MYH11	28	3.97247	23	2.96358	13	1.60119	39.5	4.65872	myosin-11 isoform SM1A [Homo sapiens]
GSN	28	4.8446	6.5	1.07502	18.5	3.50156	27	4.72674	gelsolin isoform a precursor [Homo sapiens]
DNAJA1	28	-0.411297	18.5	-0.563751	15.5	-0.611771	38	-0.25032	dnaJ homolog subfamily A member 1 [Homo sapiens]
DLAT	28	2.66152	13	0.74329	20.5	1.74295	17.5	1.3507	dihydrolipoyllysine-residue acetyltransferase component of pyruvate dehydrogenase complex, mitochondrial precursor [Homo sapiens]
CORO1B	28	7.13305	37	7.42751	9	4.32939	120	7.82988	coronin-1B [Homo sapiens]
MRPL45	28	3.375	35	4.06883	28	3.375	12	1.38904	39S ribosomal protein L45, mitochondrial precursor [Homo sapiens]
MRPS30	28	3.25128	14.5	1.66086	13	1.46519	8	0.794331	28S ribosomal protein S30, mitochondrial [Homo sapiens]
SMC2	27.5	3.0179	12	0.893195	17	1.6271	30.5	3.36784	structural maintenance of chromosomes protein 2 [Homo sapiens]
MDH2	27.5	4.62267	19	3.34967	29.5	4.86296	28.5	4.74541	malate dehydrogenase, mitochondrial isoform 1 precursor [Homo sapiens]
PRRC2A	27.5	0.860328	34	1.25992	18	0.264887	35	1.3206	large proline-rich protein BAT2 [Homo sapiens]
EIF3G	27.5	0.7023	18.5	0.157661	20	0.248804	22	0.370167	eukaryotic translation initiation factor 3 subunit G [Homo sapiens]
MRPL12	27.5	3.47179	9	0.783692	60	6.00427	9.5	0.865578	39S ribosomal protein L12, mitochondrial [Homo sapiens]
MRPL1	27.5	2.68964	11	0.906903	12	1.02236	4.5	0.145264	39S ribosomal protein L1, mitochondrial precursor [Homo sapiens]
ROCK2	27	2.76476	19	1.88369	6	0.294162	10	0.796612	rho-associated protein kinase 2 [Homo sapiens]
UPF1	27	2.19483	9	0.0209668	16.5	0.957321	20	1.38295	regulator of nonsense transcripts 1 [Homo sapiens]
PCNT	27	6.24579	0	0	0	0	19.5	5.3625	pericentrin [Homo sapiens]
MATR3	27	0.89362	14	-0.0567133	58	2.94364	18.5	0.273503	matrin-3 isoform a [Homo sapiens]
MCM3	27	3.06789	0	0	12.5	1.10196	17.5	1.82658	DNA replication licensing factor MCM3 [Homo sapiens]
RPS9	27	0.303389	33	0.614873	47	1.32812	39.5	0.949025	40S ribosomal protein S9 [Homo sapiens]
SART1	26.5	1.5676	13	0.303495	14	0.399199	18.5	0.827077	U4/U6.U5 tri-snRNP-associated protein 1 [Homo sapiens]
SLAIN2	26.5	2.19483	9	0.233461	13	0.699774	12	0.583696	SLAIN motif-containing protein 2 [Homo sapiens]
FARSB	26.5	3.87676	12.5	1.73085	11.5	1.5518	16.5	2.41723	phenylalanyl-tRNA synthetase beta chain [Homo sapiens]
LARP1	26.5	1.56973	14	0.440671	16	0.625066	19	0.899639	la-related protein 1 [Homo sapiens]
FOXK2	26.5	6.71261	0	0	23.5	6.47085	6.5	2.76037	forkhead box protein K2 [Homo sapiens]
RPS18	26.5	1.2085	26	1.16479	15	0.182358	29.5	1.46824	40S ribosomal protein S18 [Homo sapiens]
RPS15	26.5	0.441204	19	0.134673	20.5	0.196073	18.5	0.114201	40S ribosomal protein S15 [Homo sapiens]
HIVEP1	26	7.86354	0	0	0	0	0	0	zinc finger protein 40 [Homo sapiens]
PCBP1	26	1.84242	13	0.264024	13	0.264024	29.5	2.23785	poly(rC)-binding protein 1 [Homo sapiens]
MYH14	26	4.27256	19	2.60561	8	0.911547	33.5	4.33415	myosin-14 isoform 3 [Homo sapiens]
KMT2C	26	7.81768	0	0	5	6.64071	0	0	histone-lysine N-methyltransferase MLL3 [Homo sapiens]
HIST4H4	26	1.57626	28	1.74696	38	2.55873	48	3.28873	histone H4 [Homo sapiens]
HIST2H4B	26	1.57626	28	1.74696	38	2.55873	48	3.28873	histone H4 [Homo sapiens]
HIST2H4A	26	1.57626	28	1.74696	38	2.55873	48	3.28873	histone H4 [Homo sapiens]
HIST1H4L	26	1.57626	28	1.74696	38	2.55873	48	3.28873	histone H4 [Homo sapiens]
HIST1H4K	26	1.57626	28	1.74696	38	2.55873	48	3.28873	histone H4 [Homo sapiens]
HIST1H4J	26	1.57626	28	1.74696	38	2.55873	48	3.28873	histone H4 [Homo sapiens]
HIST1H4I	26	1.57626	28	1.74696	38	2.55873	48	3.28873	histone H4 [Homo sapiens]
HIST1H4H	26	1.57626	28	1.74696	38	2.55873	48	3.28873	histone H4 [Homo sapiens]
HIST1H4F	26	1.57626	28	1.74696	38	2.55873	48	3.28873	histone H4 [Homo sapiens]
HIST1H4E	26	1.57626	28	1.74696	38	2.55873	48	3.28873	histone H4 [Homo sapiens]
HIST1H4D	26	1.57626	28	1.74696	38	2.55873	48	3.28873	histone H4 [Homo sapiens]
HIST1H4C	26	1.57626	28	1.74696	38	2.55873	48	3.28873	histone H4 [Homo sapiens]
HIST1H4B	26	1.57626	28	1.74696	38	2.55873	48	3.28873	histone H4 [Homo sapiens]
HIST1H4A	26	1.57626	28	1.74696	38	2.55873	48	3.28873	histone H4 [Homo sapiens]
HIST1H1C	26	0.960318	13	0.198142	41	1.8058	0	0	histone H1.2 [Homo sapiens]
GTF3C1	26	2.12523	17.5	1.22762	13.5	0.785097	39.5	3.37737	general transcription factor 3C polypeptide 1 [Homo sapiens]
LUC7L2	25.5	1.93627	8.5	0.17728	19	1.28419	17	1.07724	putative RNA-binding protein Luc7-like 2 [Homo sapiens]
YTHDC2	25.5	2.55096	20	1.90154	24	2.37882	38	3.82172	probable ATP-dependent RNA helicase YTHDC2 [Homo sapiens]
PRKAR1A	25.5	1.46662	9	-0.0521487	21	1.05924	15.5	0.553738	cAMP-dependent protein kinase type I-alpha regulatory subunit [Homo sapiens]
MRPL13	25.5	2.39651	19	1.71838	14	1.16699	19.5	1.77223	39S ribosomal protein L13, mitochondrial [Homo sapiens]
NSUN2	25	3.96611	10	1.32056	12	1.72598	11.5	1.62583	tRNA (cytosine-5-)-methyltransferase NSUN2 isoform 1 [Homo sapiens]
SMARCC1	25	2.59208	5	-0.0252846	24	2.4745	29	3.04287	SWI/SNF complex subunit SMARCC1 [Homo sapiens]
SERPINH1	25	0.689312	11	-0.0818853	10.5	-0.109517	14	0.0839322	serpin H1 precursor [Homo sapiens]
ECPAS	25	1.79906	23	1.62574	8	0.263419	23	1.62574	proteasome-associated protein ECM29 homolog [Homo sapiens]
NRXN1	25	7.875	0	0	0	0	0	0	neurexin-1-beta isoform alpha2 precursor [Homo sapiens]
NACA	25	2.72773	16	1.55108	13	1.12841	35.5	3.8771	nascent polypeptide-associated complex subunit alpha isoform a [Homo sapiens]
ERH	25	2.54199	10.5	0.739922	12	0.93745	11.5	0.871787	enhancer of rudimentary homolog [Homo sapiens]
HERC2	25	2.84232	31	3.49846	17	1.85146	24	2.72539	E3 ubiquitin-protein ligase HERC2 [Homo sapiens]
CHD5	25	2.80875	0	0	6.5	0.34148	15.5	1.6038	chromodomain-helicase-DNA-binding protein 5 [Homo sapiens]
MKI67	25	3.16824	0	0	20	3.42212	29	4.59523	antigen KI-67 isoform 1 [Homo sapiens]
PSMD4	25	2.20075	4	-0.275423	19.5	1.58638	16	1.17823	26S proteasome non-ATPase regulatory subunit 4 [Homo sapiens]
DDX46	24.5	3.23748	15	1.91482	4	0.147568	19	2.50159	probable ATP-dependent RNA helicase DDX46 [Homo sapiens]
GANAB	24.5	1.70228	13	0.697036	16.5	1.05302	27.5	2.1213	neutral alpha-glucosidase AB isoform 3 precursor [Homo sapiens]
MCM7	24.5	1.81864	13.5	0.717821	12	0.562787	21	1.47709	DNA replication licensing factor MCM7 isoform 1 [Homo sapiens]
SNRPA1	24	1.60146	14.5	0.595825	17.5	0.919037	17	0.865449	U2 small nuclear ribonucleoprotein A' [Homo sapiens]
PPP1CC	24	2.24532	10	0.473583	0	0	96.5	6.58663	serine/threonine-protein phosphatase PP1-gamma catalytic subunit [Homo sapiens]
PRDX6	24	3.12605	8	0.663587	21.5	2.7853	13	1.49452	peroxiredoxin-6 [Homo sapiens]
KPNB1	24	0.608375	13	-0.06405	31	1.03033	29	0.910528	importin subunit beta-1 [Homo sapiens]
HIST1H2BN	24	2.25062	16	1.34381	38	3.617	33	3.165	histone H2B type 1-N [Homo sapiens]
HIST1H2BM	24	2.06225	16	1.19249	38	3.3968	33	2.95149	histone H2B type 1-M [Homo sapiens]
HIST1H2BL	24	3.19917	15	1.84777	49.5	5.62423	33	4.28151	histone H2B type 1-L [Homo sapiens]
HIST1H2BK	24	3.36483	13.5	1.67671	38	4.96469	33	4.47631	histone H2B type 1-K [Homo sapiens]
HIST1H2BH	24	2.19181	13.5	0.990969	50	4.48651	33	3.10735	histone H2B type 1-H [Homo sapiens]
HIST1H2BD	24	2.22702	15	1.1977	38	3.60053	33	3.14604	histone H2B type 1-D [Homo sapiens]
HIST1H2BI	24	2.16904	15	1.15265	38	3.53331	33	3.08066	histone H2B type 1-C/E/F/G/I [Homo sapiens]
HIST1H2BG	24	2.16904	15	1.15265	38	3.53331	33	3.08066	histone H2B type 1-C/E/F/G/I [Homo sapiens]
HIST1H2BF	24	2.16904	15	1.15265	38	3.53331	33	3.08066	histone H2B type 1-C/E/F/G/I [Homo sapiens]
HIST1H2BE	24	2.14476	15	1.12775	38	3.51203	32	2.9626	histone H2B type 1-C/E/F/G/I [Homo sapiens]
HIST1H2BC	24	2.17337	15	1.15554	38	3.53889	32	2.99057	histone H2B type 1-C/E/F/G/I [Homo sapiens]
GLUD1	24	1.04239	9	-0.000742423	13	0.279717	29	1.38071	glutamate dehydrogenase 1, mitochondrial precursor [Homo sapiens]
KHSRP	24	1.54316	14	0.641931	15	0.733827	16	0.825421	far upstream element-binding protein 2 [Homo sapiens]
CHD3	24	2.65044	0	0	0	0	19	2.06559	chromodomain-helicase-DNA-binding protein 3 isoform 2 [Homo sapiens]
CEP170	24	4.16685	0	0	13	0.618345	0	0	centrosomal protein of 170 kDa isoform gamma [Homo sapiens]
RPL35A	24	5.09531	7	1.50711	10	2.33401	7.5	1.64946	60S ribosomal protein L35a [Homo sapiens]
RPL31	24	1.85344	7	0.114102	11.5	0.587066	14	1.32726	60S ribosomal protein L31 isoform 1 [Homo sapiens]
RPL23A	24	1.58985	31	2.26392	22	1.38958	11	0.248084	60S ribosomal protein L23a [Homo sapiens]
DDX23	23.5	2.01669	0	0	19	1.52965	11.5	0.678635	probable ATP-dependent RNA helicase DDX23 [Homo sapiens]
CCDC88A	23.5	1.7065	24	1.75252	28	1.72743	20	1.0821	girdin isoform 1 [Homo sapiens]
GEMIN2	23.5	3.59109	15	0.724735	33	4.69754	15.5	0.763702	gem-associated protein 2 isoform gamma [Homo sapiens]
EXOSC10	23.5	2.31883	16	0.991982	9	0.152701	16	0.991982	exosome component 10 isoform 2 [Homo sapiens]
TPM1	23	7.77457	38	7.83788	15	7.6438	113	7.87079	tropomyosin alpha-1 chain isoform 6 [Homo sapiens]
SMC3	23	2.65887	28	3.27372	12	1.10914	33.5	3.87536	structural maintenance of chromosomes protein 3 [Homo sapiens]
SMC1A	23	3.1199	15.5	1.98583	24	3.25706	29	3.89041	structural maintenance of chromosomes protein 1A [Homo sapiens]
STRBP	23	4.38012	21	4.10459	19	3.77853	17	3.42512	spermatid perinuclear RNA-binding protein isoform 1 [Homo sapiens]
PSMA4	23	1.62423	6	1.14445	11.5	0.448708	29.5	2.24668	proteasome subunit alpha type-4 isoform 1 [Homo sapiens]
NRXN2	23	7.86756	0	0	0	0	0	0	neurexin-2-beta isoform alpha-1 precursor [Homo sapiens]
MYL12B	23	6.82994	8	3.9381	4	2.03044	34	7.3488	myosin regulatory light chain 12B [Homo sapiens]
MYL12A	23	6.82994	8	3.9381	4	2.03044	34	7.3488	myosin regulatory light chain 12A [Homo sapiens]
CFAP99	23	4.72503	0	0	0	0	12	2.7859	hypothetical protein LOC402160 [Homo sapiens]
TRAP1	23	4.13351	10	1.74305	4	0.370555	13.5	2.48057	heat shock protein 75 kDa, mitochondrial isoform 1 precursor [Homo sapiens]
CDC5L	23	1.4985	9	0.00945933	21	1.29194	21	1.29194	cell division cycle 5-like protein [Homo sapiens]
ALMS1	23	0.942815	0	0	6	-0.0809906	23.5	0.972458	Alstrom syndrome protein 1 [Homo sapiens]
HADHB	22.5	2.09968	11.5	0.883119	8	0.477449	20.5	1.88737	trifunctional enzyme subunit beta, mitochondrial precursor [Homo sapiens]
BUB1B	22.5	7.22402	0	0	0	0	64.5	7.78828	mitotic checkpoint serine/threonine-protein kinase BUB1 beta [Homo sapiens]
RAD50	22.5	3.2074	0	0	10	1.21044	19.5	2.77322	DNA repair protein RAD50 [Homo sapiens]
CSNK2A1	22.5	1.31883	16.5	0.802005	16.5	0.802005	24	1.44562	casein kinase II subunit alpha isoform a [Homo sapiens]
USP39	22	1.17421	16	0.654009	12	0.301918	16.5	0.697788	U4/U6.U5 tri-snRNP-associated protein 2 isoform 1 [Homo sapiens]
SMARCA4	22	3.04889	24	2.95487	24	3.29037	30	3.71977	transcription activator BRG1 isoform D [Homo sapiens]
SF3A3	22	2.81314	11	1.05523	13.5	1.48047	10.5	0.968912	splicing factor 3A subunit 3 [Homo sapiens]
SPTB	22	2.64364	35	4.87888	14	2.20585	65	5.94107	spectrin beta chain, erythrocytic isoform a [Homo sapiens]
MOV10	22	3.15275	13	1.54054	8	0.687774	19	2.49241	putative helicase MOV-10 [Homo sapiens]
PRRC2B	22	1.04906	0	0	9	-0.00846793	19.5	0.848342	protein BAT2-like 1 [Homo sapiens]
PIP5K1A	22	3.93	0	0	4	0.38321	13	2.33906	phosphatidylinositol-4-phosphate 5-kinase type-1 alpha isoform 3 [Homo sapiens]
GNL2	22	4.03912	9	1.56086	6	0.868803	8.5	1.44764	nucleolar GTP-binding protein 2 [Homo sapiens]
BUB1	22	3.59859	0	0	0	0	78.5	7.00411	mitotic checkpoint serine/threonine-protein kinase BUB1 isoform 1 [Homo sapiens]
JMY	22	7.83499	0	0	4	6.86507	17.5	7.81198	junction-mediating and -regulatory protein [Homo sapiens]
RBBP7	22	3.37647	4	-0.153815	15.5	2.23624	25	3.83177	histone-binding protein RBBP7 isoform 2 [Homo sapiens]
GOLGA3	22	2.05841	0	0	21	1.94237	20	1.82497	Golgin subfamily A member 3 isoform 1 [Homo sapiens]
EIF3J	22	2.04995	14	1.09897	11	0.726719	13.5	1.03738	eukaryotic translation initiation factor 3 subunit J isoform 1 [Homo sapiens]
DSP	22	0.572051	33	1.12608	0	0	47	1.80637	desmoplakin isoform I [Homo sapiens]
DIDO1	22	3.08504	0	0	7	0.794652	18	2.53022	death-inducer obliterator 1 isoform c [Homo sapiens]
NT5DC2	22	0.709055	10	-0.0158852	13	1.03215	11	0.0447667	5'-nucleotidase domain-containing protein 2 isoform 1 [Homo sapiens]
PPP1CB	21.5	1.43278	17.5	1.01563	25	1.78234	115	6.51129	serine/threonine-protein phosphatase PP1-beta catalytic subunit isoform 1 [Homo sapiens]
DHX30	21.5	1.12256	0	0	12	0.356247	24	0.593043	putative ATP-dependent RNA helicase DHX30 isoform 2 [Homo sapiens]
USP9X	21.5	-0.236138	14	-0.283391	21	-0.245226	27	-0.206185	probable ubiquitin carboxyl-terminal hydrolase FAF-X isoform 4 [Homo sapiens]
KTN1	21.5	4.45159	18	3.82526	14	3.12756	35	5.96013	kinectin isoform a [Homo sapiens]
EIF2S2	21.5	1.23746	7	-0.0122348	26	1.6109	31.5	2.05218	eukaryotic translation initiation factor 2 subunit 2 [Homo sapiens]
TUFM	21.5	2.54156	10	0.809109	6	0.162304	26	3.13519	elongation factor Tu, mitochondrial precursor [Homo sapiens]
POLR1A	21.5	2.66766	16	1.87437	3	-0.210286	20	2.45894	DNA-directed RNA polymerase I subunit RPA1 [Homo sapiens]
PSMD7	21.5	1.43739	11	0.418498	22	1.48451	23.5	1.62486	26S proteasome non-ATPase regulatory subunit 7 [Homo sapiens]
PTPN13	21	3.35643	0	0	0	0	14.5	2.37621	tyrosine-protein phosphatase non-receptor type 13 isoform 4 [Homo sapiens]
SRSF1	21	2.32597	5	-0.199891	16	1.65003	14	1.36755	serine/arginine-rich splicing factor 1 isoform 2 [Homo sapiens]
RBM39	21	2.97888	7	0.271062	12	1.30136	8.5	0.584094	RNA-binding protein 39 isoform a [Homo sapiens]
PSMB5	21	1.18916	8	0.226107	32	1.96523	36	5.84804	proteasome subunit beta type-5 isoform 1 [Homo sapiens]
MTA2	21	2.4461	9	0.678973	17.5	1.9581	23	2.712	metastasis-associated protein MTA2 [Homo sapiens]
HNRNPUL1	21	1.35879	16	0.831967	10	0.185201	29	2.16166	heterogeneous nuclear ribonucleoprotein U-like protein 1 isoform a [Homo sapiens]
HSPA4L	21	0.22465	8.5	-0.247513	9	-0.228644	23.5	0.318955	heat shock 70 kDa protein 4L [Homo sapiens]
CSE1L	21	0.423113	14	0.121588	10	-0.0510377	30	0.807882	exportin-2 isoform 1 [Homo sapiens]
USP7	20.5	0.818821	8	-0.225428	23	1.02427	30.5	1.62649	ubiquitin carboxyl-terminal hydrolase 7 [Homo sapiens]
MTHFD1L	20.5	1.55093	13	0.730336	5	-0.171438	11.5	0.562375	monofunctional C1-tetrahydrofolate synthase, mitochondrial isoform 2 precursor [Homo sapiens]
MAP4	20.5	1.95744	17	1.51203	31	3.16879	14.5	1.18409	microtubule-associated protein 4 isoform 4 [Homo sapiens]
IGF2BP3	20.5	2.53396	11	0.964372	18	2.14359	12	1.13901	insulin-like growth factor 2 mRNA-binding protein 3 [Homo sapiens]
GPI	20.5	3.96011	12.5	2.50613	23	4.33186	32.5	5.95531	glucose-6-phosphate isomerase isoform 2 [Homo sapiens]
MCM5	20.5	1.6036	8.5	0.189316	22	1.77232	29.5	2.57461	DNA replication licensing factor MCM5 [Homo sapiens]
RPL36	20.5	1.46103	9	0.110645	21	1.50816	18.5	1.22446	60S ribosomal protein L36 [Homo sapiens]
RPL27A	20.5	0.934978	9.5	-0.185349	38	2.58333	30.5	1.90766	60S ribosomal protein L27a [Homo sapiens]
RPS23	20.5	0.727057	19	0.599177	32	1.68145	22.5	0.896649	40S ribosomal protein S23 [Homo sapiens]
PSMD6	20.5	0.742717	9.5	0.136942	14	0.385668	14.5	0.413247	26S proteasome non-ATPase regulatory subunit 6 isoform 2 [Homo sapiens]
USP24	20	0.781536	0	0	0	0	24	1.00337	ubiquitin carboxyl-terminal hydrolase 24 [Homo sapiens]
SNX9	20	6.98694	0	0	3	1.96796	9.5	5.25107	sorting nexin-9 [Homo sapiens]
ARHGEF2	20	1.74327	9	0.491375	5.5	0.0862455	16.5	1.34257	rho guanine nucleotide exchange factor 2 isoform 3 [Homo sapiens]
LUC7L	20	4.3858	3.5	0.445722	18	4.03242	7	1.4468	putative RNA-binding protein Luc7-like 1 isoform a [Homo sapiens]
PCBP2	20	1.41916	12.5	0.504663	13	0.559263	37	3.02309	poly(rC)-binding protein 2 isoform f [Homo sapiens]
NIN	20	7.875	0	0	8	7.875	14	7.875	ninein isoform 2 [Homo sapiens]
KRT2	20	-0.169402	13	-0.407376	16.5	-0.288488	12.5	-0.424339	keratin, type II cytoskeletal 2 epidermal [Homo sapiens]
RBBP4	20	2.75293	4	-0.20371	8.5	0.680184	27	3.79245	histone-binding protein RBBP4 isoform a [Homo sapiens]
HBS1L	20	3.97649	10	1.76171	0	0	7	1.14969	HBS1-like protein isoform 1 [Homo sapiens]
GOLGA2	20	4.99429	8	2.28403	0	0	4	1.02032	Golgin subfamily A member 2 [Homo sapiens]
RBBP6	20	3.53181	0	0	7.5	1.1876	9	1.5032	E3 ubiquitin-protein ligase RBBP6 isoform 1 [Homo sapiens]
DCTN4	20	4.73263	11	1.87811	17	3.07115	42	5.97544	dynactin subunit 4 isoform b [Homo sapiens]
CALML3	20	7.86516	0	0	0	0	0	0	calmodulin-like protein 3 [Homo sapiens]
RPS5	20	0.888054	13	0.214309	39	2.58594	20.5	0.935607	40S ribosomal protein S5 [Homo sapiens]
PGK1	19.5	1.33693	10	0.573635	29	2.06339	23	1.60981	phosphoglycerate kinase 1 [Homo sapiens]
POLR2A	19.5	0.844241	19	0.804837	7	-0.152375	15	0.487643	DNA-directed RNA polymerase II subunit RPB1 [Homo sapiens]
NUDT21	19.5	1.4327	14	0.886318	14	0.886318	17	1.18649	cleavage and polyadenylation specificity factor subunit 5 [Homo sapiens]
CPSF1	19.5	2.94701	0	0	6.5	0.549781	12	1.62661	cleavage and polyadenylation specificity factor subunit 1 [Homo sapiens]
ANAPC1	19.5	1.19479	17	0.990865	0	0	35.5	2.42828	anaphase-promoting complex subunit 1 [Homo sapiens]
CAP1	19.5	4.51978	5.5	1.07323	13	3.11708	23.5	5.0717	adenylyl cyclase-associated protein 1 [Homo sapiens]
RPL26	19.5	2.24636	9	0.614414	19	2.17363	11.5	1.01895	60S ribosomal protein L26 [Homo sapiens]
PPP1R12A	19	7.55259	21	7.60867	8.5	6.5449	86.5	7.85877	protein phosphatase 1 regulatory subunit 12A isoform a [Homo sapiens]
PSMA7	19	2.24058	8	0.655326	15	1.68637	20.5	2.43992	proteasome subunit alpha type-7 [Homo sapiens]
PA2G4	19	1.30506	12.5	0.675722	24.5	1.81872	46	3.56856	proliferation-associated protein 2G4 [Homo sapiens]
HECTD4	19	2.61004	0	0	0	0	0	0	probable E3 ubiquitin-protein ligase C12orf51 [Homo sapiens]
NOD2	19	7.875	0	0	7	7.875	0	0	nucleotide-binding oligomerization domain-containing protein 2 [Homo sapiens]
NME2	19	2.48032	12	1.40067	37.5	4.64817	13	1.56171	nucleoside diphosphate kinase B [Homo sapiens]
MINK1	19	6.45013	0	0	5	2.76273	14	5.86203	misshapen-like kinase 1 isoform 2 [Homo sapiens]
LRRC47	19	2.6779	9	1.02962	20	2.82669	12	1.55031	leucine-rich repeat-containing protein 47 [Homo sapiens]
HTATSF1	19	2.78114	0	0	23.5	3.44333	14.5	2.04412	HIV Tat-specific factor 1 [Homo sapiens]
TUBGCP2	19	1.74651	8	0.376698	11	0.759208	15.5	1.32217	gamma-tubulin complex component 2 [Homo sapiens]
HECTD1	19	1.1965	0	0	11	0.422356	31.5	2.3317	E3 ubiquitin-protein ligase HECTD1 [Homo sapiens]
EP400	19	2.83903	0	0	12	1.71347	20	2.9866	E1A-binding protein p400 [Homo sapiens]
DBN1	19	4.95075	5	0.340096	42.5	4.5159	248	7.84296	drebrin isoform b [Homo sapiens]
MCM4	19	2.44568	11.5	1.22692	22	2.88875	23.5	3.0993	DNA replication licensing factor MCM4 [Homo sapiens]
NCAPD3	19	1.29361	5	-0.188426	10	0.346862	17.5	1.13863	condensin-2 complex subunit D3 [Homo sapiens]
PRKAR2A	19	2.30093	11	0.952733	9.5	0.686016	47.5	5.45284	cAMP-dependent protein kinase type II-alpha regulatory subunit [Homo sapiens]
CLSTN3	19	7.71485	0	0	0	0	0	0	calsyntenin-3 precursor [Homo sapiens]
ATP5F1A	19	0.147401	11.5	-0.333242	6.5	-0.619596	23.5	0.357247	ATP synthase subunit alpha, mitochondrial precursor [Homo sapiens]
ADNP	19	1.61582	0	0	3	-0.121615	8	0.431649	activity-dependent neuroprotector homeobox protein [Homo sapiens]
RPL26L1	19	2.33076	9	0.681659	19	2.33076	11.5	1.11194	60S ribosomal protein L26-like 1 [Homo sapiens]
MRPL50	19	2.80215	10	1.33942	21.5	3.1629	9	1.16416	39S ribosomal protein L50, mitochondrial [Homo sapiens]
MRPL24	19	2.87018	15	2.26272	7	0.916386	8	1.09196	39S ribosomal protein L24, mitochondrial precursor [Homo sapiens]
VIM	18.5	0.429412	11.5	0.0320393	6	-0.280506	82.5	3.61497	vimentin [Homo sapiens]
TCOF1	18.5	1.43268	14	0.931761	0	0	17.5	1.54153	treacle protein isoform d [Homo sapiens]
G3BP1	18.5	1.14679	11.5	0.47	16.5	0.95538	33	2.45601	ras GTPase-activating protein-binding protein 1 [Homo sapiens]
MRPL58	18.5	3.85582	15	3.21464	3.5	0.560283	8	1.68024	peptidyl-tRNA hydrolase ICT1, mitochondrial precursor [Homo sapiens]
NAP1L1	18.5	1.19631	6	-0.265346	19.5	1.30992	31.5	2.59225	nucleosome assembly protein 1-like 1 [Homo sapiens]
NCAPD2	18.5	1.61917	20	1.79462	13	0.955854	29.5	2.83408	condensin complex subunit 1 [Homo sapiens]
CEP350	18.5	1.65786	29	2.78723	0	0	27	2.58405	centrosome-associated protein 350 [Homo sapiens]
LYAR	18.5	3.13113	7	0.834627	31	4.87594	14.5	2.39792	cell growth-regulating nucleolar protein [Homo sapiens]
MYO5A	18	4.8845	0	0	9	2.79353	59	7.37287	unconventional myosin-Va isoform 1 [Homo sapiens]
TCERG1	18	6.42484	13	5.58371	10	4.77406	10	4.77406	transcription elongation regulator 1 isoform 2 [Homo sapiens]
PRDX3	18	2.95479	7.5	0.708403	7	0.591686	10	1.28351	thioredoxin-dependent peroxide reductase, mitochondrial isoform a precursor [Homo sapiens]
SMCHD1	18	1.71543	22	2.13202	7	0.49962	24.5	2.38317	structural maintenance of chromosomes flexible hinge domain-containing protein 1 [Homo sapiens]
SPTBN4	18	5.10693	24	5.92884	0	0	57.5	7.40832	spectrin beta chain, brain 3 isoform sigma1 [Homo sapiens]
PPP2R1A	18	0.496409	8	-0.239522	22	0.788232	38	1.91244	serine/threonine-protein phosphatase 2A 65 kDa regulatory subunit A alpha isoform [Homo sapiens]
RGPD4	18	1.62894	0	0	0	0	19	1.74643	ranBP2-like and GRIP domain-containing protein 4 [Homo sapiens]
DCAF1	18	3.77654	0	0	9	1.87344	11	2.34512	protein VPRBP isoform 2 [Homo sapiens]
ODR4	18	1.07116	1	-0.484817	10	0.343494	5.5	-0.0709559	protein odr-4 homolog isoform 3 [Homo sapiens]
PDIA3	18	2.59768	0	0	11	1.51024	18	2.59768	protein disulfide-isomerase A3 precursor [Homo sapiens]
USP9Y	18	-0.0816385	0	0	0	0	0	0	probable ubiquitin carboxyl-terminal hydrolase FAF-Y [Homo sapiens]
NME7	18	6.81008	0	0	4	2.56861	3	1.88608	nucleoside diphosphate kinase 7 isoform a [Homo sapiens]
INTS3	18	3.46981	0	0	3	0.351596	10	1.9307	integrator complex subunit 3 [Homo sapiens]
DNAJC13	18	1.67762	10	0.801438	9	0.689042	30.5	2.91758	dnaJ homolog subfamily C member 13 [Homo sapiens]
TOP2A	18	7.0718	0	0	4	3.14218	16.5	6.94354	DNA topoisomerase 2-alpha [Homo sapiens]
MCM2	18	4.65161	8	2.16605	17	4.46114	22	5.30151	DNA replication licensing factor MCM2 [Homo sapiens]
CTNND1	18	2.956	0	0	0	0	42.5	3.98869	catenin delta-1 isoform 3B [Homo sapiens]
CAPRIN1	18	2.67454	12	1.51969	7	0.829146	19	2.57724	caprin-1 isoform 2 [Homo sapiens]
AP2A1	18	3.16372	9	1.4603	21	3.64431	32	4.99563	AP-2 complex subunit alpha-1 isoform 1 [Homo sapiens]
SMARCC2	17.5	4.04159	0	0	22	4.36904	19	3.88095	SWI/SNF complex subunit SMARCC2 isoform c [Homo sapiens]
SART3	17.5	3.97918	13	3.0373	14	3.26293	13.5	3.15127	squamous cell carcinoma antigen recognized by T-cells 3 [Homo sapiens]
SRSF3	17.5	1.74104	5.5	-0.129126	27	3.04416	9.5	0.507916	serine/arginine-rich splicing factor 3 [Homo sapiens]
RRBP1	17.5	2.99525	18	3.07769	5	0.61288	15	2.56579	ribosome-binding protein 1 [Homo sapiens]
RB1CC1	17.5	2.5361	0	0	0	0	15	2.14239	RB1-inducible coiled-coil protein 1 isoform 2 [Homo sapiens]
SEC16A	17.5	0.159919	8	-0.37995	14	-0.0391222	24.5	0.556704	protein transport protein Sec16A [Homo sapiens]
FAM98A	17.5	4.50439	0	0	3	0.428811	16	4.20161	protein FAM98A [Homo sapiens]
PSMA2	17.5	0.760511	15	0.57155	15.5	0.609432	26.5	1.4277	proteasome subunit alpha type-2 [Homo sapiens]
PHKG2	17.5	4.74512	14	2.42401	20.5	3.49342	18.5	3.18496	phosphorylase b kinase gamma catalytic chain, testis/liver isoform isoform 2 [Homo sapiens]
SBF1	17.5	2.6968	0	0	0	0	17.5	2.6968	myotubularin-related protein 5 [Homo sapiens]
LDHA	17.5	4.33012	21	6.03305	20	4.76919	32.5	6.19602	L-lactate dehydrogenase A chain isoform 3 [Homo sapiens]
HDAC1	17.5	0.978542	11.5	0.285506	12	0.343741	27.5	2.07739	histone deacetylase 1 [Homo sapiens]
HNRNPA0	17.5	2.93597	8.5	1.07743	13.5	2.15563	5.5	0.395014	heterogeneous nuclear ribonucleoprotein A0 [Homo sapiens]
EIF5A	17.5	0.193537	13	0.0321707	15.5	0.121836	39.5	0.975215	eukaryotic translation initiation factor 5A-1 isoform A [Homo sapiens]
ABCF1	17.5	2.25349	0	0	9.5	0.978935	19	2.44165	ATP-binding cassette sub-family F member 1 isoform b [Homo sapiens]
AGAP3	17.5	3.81722	7	1.45333	10	2.21055	7	1.45333	arf-GAP with GTPase, ANK repeat and PH domain-containing protein 3 isoform a [Homo sapiens]
AP2A2	17.5	2.82125	8	1.09883	14	2.2231	31	4.63809	AP-2 complex subunit alpha-2 [Homo sapiens]
AKAP11	17.5	0.539265	15	0.357474	18.5	0.611756	19	0.647944	A-kinase anchor protein 11 [Homo sapiens]
RPS25	17.5	1.31474	12	0.50659	14	0.803718	15.5	1.02438	40S ribosomal protein S25 [Homo sapiens]
MRPL17	17.5	3.47221	10	1.92193	3	0.220859	7	1.21255	39S ribosomal protein L17, mitochondrial precursor [Homo sapiens]
TRIOBP	17	7.75454	21	7.79552	0	0	20.5	7.79165	TRIO and F-actin-binding protein isoform 6 [Homo sapiens]
MARK1	17	6.21686	12	5.2618	0	0	14	5.71103	serine/threonine-protein kinase MARK1 [Homo sapiens]
SACS	17	2.2045	0	0	0	0	32	3.95868	sacsin [Homo sapiens]
RRP12	17	2.11845	0	0	0	0	17	2.11845	RRP12-like protein isoform 2 [Homo sapiens]
RRP1B	17	1.10078	9	0.311032	7.5	0.161162	5.5	-0.0389089	ribosomal RNA processing protein 1 homolog B [Homo sapiens]
RGPD8	17	1.60635	0	0	10	0.709839	20	1.97355	RANBP2-like and GRIP domain-containing protein 8 [Homo sapiens]
GDI2	17	1.51651	12	1.48736	23	2.30584	19.5	1.8528	rab GDP dissociation inhibitor beta isoform 1 [Homo sapiens]
NPEPPS	17	4.84035	9	2.84896	5	1.48843	15.5	4.54135	puromycin-sensitive aminopeptidase [Homo sapiens]
DIAPH1	17	4.6236	0	0	8	2.43313	13.5	3.89751	protein diaphanous homolog 1 isoform 2 [Homo sapiens]
PI4KA	17	0.525425	0	0	0	0	35	1.82832	phosphatidylinositol 4-kinase alpha isoform 2 [Homo sapiens]
FKBP4	17	0.570243	7.5	0.0832472	14	0.416898	36.5	1.54389	peptidyl-prolyl cis-trans isomerase FKBP4 [Homo sapiens]
NME4	17	6.73868	4	2.76358	5	3.36803	8	4.7977	nucleoside diphosphate kinase, mitochondrial precursor [Homo sapiens]
NOLC1	17	0.422021	0	0	7	0.0419904	11	0.194187	nucleolar and coiled-body phosphoprotein 1 [Homo sapiens]
PUM3	17	2.95691	7	1.10923	7	1.10923	0	0	KIAA0020 protein [Homo sapiens]
KRT9	17	-0.329471	9	-0.602247	10	-0.568249	16.5	-0.346565	keratin 9 [Homo sapiens]
GARS	17	2.73714	0	0	10.5	1.48065	18.5	3.00018	glycyl-tRNA synthetase [Homo sapiens]
FAM98B	17	4.28971	0	0	7	1.84762	19	4.64814	family with sequence similarity 98, member B isoform 1 [Homo sapiens]
EIF4G2	17	0.950741	0	0	0	0	31	2.09124	eukaryotic translation initiation factor 4 gamma 2 isoform 2 [Homo sapiens]
CDK5RAP2	17	5.79937	0	0	0	0	12	4.48167	CDK5 regulatory subunit-associated protein 2 isoform b [Homo sapiens]
CSNK1A1	17	5.7977	0	0	15	5.42795	16	5.62228	casein kinase I isoform alpha isoform 2 [Homo sapiens]
MRPL3	17	3.48549	10	2.05832	13.5	2.81137	5.5	0.996484	39S ribosomal protein L3, mitochondrial [Homo sapiens]
MRPL20	17	5.84122	7	3.10575	7	3.10575	4	1.73693	39S ribosomal protein L20, mitochondrial precursor [Homo sapiens]
MRPL19	17	2.46238	7	0.819416	28	3.93169	5	0.469356	39S ribosomal protein L19, mitochondrial precursor [Homo sapiens]
MRPS18A	17	6.25158	11	5.03459	19	6.50199	13	5.53878	28S ribosomal protein S18a, mitochondrial isoform 1 precursor [Homo sapiens]
TP53BP1	16.5	2.98619	0	0	10	1.71954	23.5	4.09906	tumor suppressor p53-binding protein 1 isoform 3 [Homo sapiens]
RANBP10	16.5	2.37125	0	0	6	0.278531	13	1.70895	ran-binding protein 10 [Homo sapiens]
PPIB	16.5	5.25743	7.5	2.76664	15.5	5.06078	28	6.63355	peptidyl-prolyl cis-trans isomerase B precursor [Homo sapiens]
NUP188	16.5	0.899716	0	0	6	-0.0372993	32.5	2.24529	nucleoporin NUP188 homolog [Homo sapiens]
LRRC59	16.5	1.42409	8	0.103746	11	0.576629	27	2.89136	leucine-rich repeat-containing protein 59 [Homo sapiens]
ST13	16.5	1.12607	8	0.340835	4	-0.0337184	28.5	2.17443	hsc70-interacting protein [Homo sapiens]
EIF1AX	16.5	4.0673	14	3.52061	13.5	3.40264	18	4.36151	eukaryotic translation initiation factor 1A, X-chromosomal [Homo sapiens]
EIF4A3	16.5	1.67876	15	1.4515	15.5	1.5277	24	2.74238	eukaryotic initiation factor 4A-III [Homo sapiens]
ERC1	16.5	5.89539	0	0	4	1.65362	15	5.63275	ELKS/Rab6-interacting/CAST family member 1 isoform delta [Homo sapiens]
NCAPG	16.5	3.73189	15	3.42468	5	0.898291	15.5	3.52937	condensin complex subunit 3 [Homo sapiens]
CPSF6	16.5	0.895016	8	0.17265	24	1.51454	15.5	0.810854	cleavage and polyadenylation specificity factor subunit 6 [Homo sapiens]
RPL19	16.5	2.70958	4	0.0644845	18	2.98391	15	2.42359	60S ribosomal protein L19 [Homo sapiens]
MRPL41	16.5	3.45034	8	1.61764	11.5	2.42839	11	2.31694	39S ribosomal protein L41, mitochondrial [Homo sapiens]
MRPL11	16.5	2.5969	4.5	0.440714	7	0.916257	2	-0.0397107	39S ribosomal protein L11, mitochondrial isoform a [Homo sapiens]
WDR26	16	1.78363	10	0.832698	11	0.994993	13.5	1.39472	WD repeat-containing protein 26 isoform b [Homo sapiens]
TPM2	16	7.45162	38	7.7954	0	0	86	7.85354	tropomyosin beta chain isoform 1 [Homo sapiens]
RGPD2	16	2.36627	0	0	0	0	18	2.67332	RANBP2-like and GRIP domain-containing protein 2 [Homo sapiens]
RANGAP1	16	1.21253	11	0.640818	13	0.871256	26.5	2.34291	ran GTPase-activating protein 1 [Homo sapiens]
AGO2	16	1.69306	0	0	9	0.707955	8.5	0.635697	protein argonaute-2 isoform 2 [Homo sapiens]
SMARCA2	16	3.09411	12	2.28668	10	1.86695	11	2.10319	probable global transcription activator SNF2L2 isoform b [Homo sapiens]
PSAT1	16	5.12895	12	2.84624	7	1.59136	14.5	3.39783	phosphoserine aminotransferase isoform 2 [Homo sapiens]
PGAM2	16	6.96438	0	0	6	4.47571	7	4.96087	phosphoglycerate mutase 2 [Homo sapiens]
TRMT1	16	3.57227	0	0	0	0	0	0	N(2),N(2)-dimethylguanosine tRNA methyltransferase isoform 1 [Homo sapiens]
MTR	16	1.02609	0	0	0	0	13	0.711772	methionine synthase [Homo sapiens]
KIF1B	16	5.91508	0	0	0	0	0	0	kinesin-like protein KIF1B isoform alpha [Homo sapiens]
KIF5B	16	2.78534	8	1.24099	15	2.60692	17.5	3.04399	kinesin-1 heavy chain [Homo sapiens]
VWA8	16	0.763658	13	0.50432	14	1.49327	0	0	hypothetical protein LOC23078 isoform a [Homo sapiens]
HNRNPDL	16	1.27022	3	-0.470405	15.5	1.20508	21.5	1.96662	heterogeneous nuclear ribonucleoprotein D-like isoform a [Homo sapiens]
RAD54L2	16	6.02584	4	1.99058	0	0	7.5	3.69709	helicase ARIP4 [Homo sapiens]
GRWD1	16	2.84586	3	-0.120057	19	3.41081	12	2.00748	glutamate-rich WD repeat-containing protein 1 [Homo sapiens]
GAL3ST2	16	7.875	0	0	0	0	18.5	7.875	galactose-3-O-sulfotransferase 2 [Homo sapiens]
GPRASP1	16	3.36469	17	3.53771	0	0	4	0.683029	G-protein coupled receptor-associated sorting protein 1 [Homo sapiens]
GPRIN1	16	1.75996	0	0	0	0	11	1.17086	G protein-regulated inducer of neurite outgrowth 1 [Homo sapiens]
EZR	16	4.13248	12	3.155	0	0	19	4.66037	ezrin [Homo sapiens]
DICER1	16	1.97832	0	0	0	0	7	0.580292	endoribonuclease Dicer isoform 1 [Homo sapiens]
COPG2	16	0.948981	11	0.469817	10.5	0.421521	16.5	0.996404	coatomer subunit gamma-2 [Homo sapiens]
COPG1	16	0.968365	8	0.208278	19.5	1.2937	15.5	0.921434	coatomer subunit gamma-1 [Homo sapiens]
ARCN1	16	2.2054	14	1.87593	8	0.82952	13	1.70706	coatomer subunit delta isoform 1 [Homo sapiens]
PRKACA	16	0.941837	0	0	21	1.45563	17	1.47556	cAMP-dependent protein kinase catalytic subunit alpha isoform 1 [Homo sapiens]
ANKRD17	16	3.04265	0	0	10	1.84131	11	2.05429	ankyrin repeat domain-containing protein 17 isoform a [Homo sapiens]
ACTL6A	16	2.89169	2	-0.351051	4.5	0.263403	10	1.60462	actin-like protein 6A isoform 2 [Homo sapiens]
RPL37A	16	3.36666	8	1.49719	26	5.00057	7	1.23465	60S ribosomal protein L37a [Homo sapiens]
ZNF638	15.5	6.30614	13	5.86164	0	0	14	6.05704	zinc finger protein 638 [Homo sapiens]
FUS	15.5	1.88218	9.5	0.947928	24	3.06834	16	1.95695	RNA-binding protein FUS isoform 2 [Homo sapiens]
BMS1	15.5	0.324103	13	0.147265	0	0	14.5	0.253412	ribosome biogenesis protein BMS1 homolog [Homo sapiens]
SON	15.5	2.74292	0	0	0	0	10	1.66531	protein SON isoform F [Homo sapiens]
PPM1G	15.5	5.97452	0	0	8	3.94203	11.5	5.10665	protein phosphatase 1G [Homo sapiens]
PCNA	15.5	2.7704	5	0.554565	11	1.87403	18.5	3.30886	proliferating cell nuclear antigen [Homo sapiens]
CDC37	15.5	0.159627	8	-0.0986859	14.5	0.125197	11	0.00464762	hsp90 co-chaperone Cdc37 [Homo sapiens]
EIF6	15.5	3.22057	5	0.58055	8.5	1.5345	11.5	2.30144	eukaryotic translation initiation factor 6 isoform a [Homo sapiens]
EIF5A2	15.5	0.696529	16	0.72779	0	0	0	0	eukaryotic translation initiation factor 5A-2 [Homo sapiens]
CAND1	15.5	0.544807	12.5	0.308963	12.5	0.308963	32	1.80018	cullin-associated NEDD8-dissociated protein 1 [Homo sapiens]
DHX29	15.5	1.23601	0	0	12	0.794311	19.5	1.72635	ATP-dependent RNA helicase DHX29 [Homo sapiens]
ARID1A	15.5	3.49157	0	0	8	1.13746	20	3.26189	AT-rich interactive domain-containing protein 1A isoform b [Homo sapiens]
AKAP13	15.5	4.03959	0	0	0	0	16	3.27029	A-kinase anchor protein 13 isoform 1 [Homo sapiens]
ZMYM3	15	3.2889	0	0	0	0	3	0.477039	zinc finger MYM-type protein 3 isoform 2 [Homo sapiens]
SMU1	15	1.9099	6	0.270384	0	0	11	1.19978	WD40 repeat-containing protein SMU1 [Homo sapiens]
WDR33	15	2.71738	0	0	10	1.76235	3	0.286226	WD repeat-containing protein 33 isoform 1 [Homo sapiens]
VCL	15	4.41284	7	2.21428	3	0.793038	17	4.81407	vinculin isoform VCL [Homo sapiens]
UCHL5	15	2.34199	3	0.2213	5.5	0.683709	14	2.17853	ubiquitin carboxyl-terminal hydrolase isozyme L5 isoform 1 [Homo sapiens]
PRPF4	15	2.16848	9	1.03964	5	0.244129	13.5	1.89646	U4/U6 small nuclear ribonucleoprotein Prp4 isoform 1 [Homo sapiens]
TARS	15	2.98537	11	2.14241	8	1.45125	12.5	2.47004	threonyl-tRNA synthetase, cytoplasmic [Homo sapiens]
SLIRP	15	4.74701	11	3.71099	7	2.35286	8	2.72214	SRA stem-loop-interacting RNA-binding protein, mitochondrial precursor [Homo sapiens]
U2AF1	15	3.19944	10.5	2.13716	15	3.19944	11.5	2.41457	splicing factor U2AF 35 kDa subunit isoform b [Homo sapiens]
DDX39B	15	0.829036	15	0.829036	9	0.0432163	20	1.46628	spliceosome RNA helicase BAT1 [Homo sapiens]
RBM14	15	3.08437	0	0	7	1.12009	9	1.64933	RNA-binding protein 14 [Homo sapiens]
ARHGAP21	15	1.89817	13	1.58878	16	2.04953	20	2.6299	rho GTPase-activating protein 21 [Homo sapiens]
IQGAP3	15	0.53633	18	0.760212	7	-0.0656241	31	1.70273	ras GTPase-activating-like protein IQGAP3 [Homo sapiens]
RGPD6	15	1.78804	0	0	10	1.0627	20	2.46847	RANBP2-like and GRIP domain-containing protein 5/6 isoform 1 [Homo sapiens]
RGPD5	15	1.82972	0	0	10	1.09827	0	0	RANBP2-like and GRIP domain-containing protein 5/6 isoform 1 [Homo sapiens]
UNC45A	15	1.80496	14	1.3012	4.5	0.0919104	28	3.592	protein unc-45 homolog A isoform 3 [Homo sapiens]
PPM1A	15	2.0192	0	0	0	0	5	0.321919	protein phosphatase 1A isoform 3 [Homo sapiens]
NIPSNAP1	15	2.48596	0	0	0	0	9	1.33679	protein NipSnap homolog 1 [Homo sapiens]
BPTF	15	7.78951	0	0	10.5	7.70297	16	7.79975	nucleosome-remodeling factor subunit BPTF isoform 2 [Homo sapiens]
MYO1B	15	0.887634	19	1.2298	8	0.194159	112	6.04269	myosin-Ib isoform 2 [Homo sapiens]
MOB1B	15	4.21666	0	0	16	4.43195	16	4.43195	mps one binder kinase activator-like 1A [Homo sapiens]
MSN	15	4.49007	12	3.74987	12	3.74987	22	5.70239	moesin [Homo sapiens]
IPO7	15	1.6461	10	0.905431	6	0.29382	18	2.07084	importin-7 [Homo sapiens]
KANSL3	15	6.17041	0	0	0	0	0	0	hypothetical protein LOC55683 isoform a [Homo sapiens]
XPOT	15	1.88728	6	0.398628	0	0	15.5	1.96552	exportin-T [Homo sapiens]
RPN1	15	0.859545	0	0	0	0	24.5	1.71915	dolichyl-diphosphooligosaccharide--protein glycosyltransferase subunit 1 precursor [Homo sapiens]
DNMT1	15	2.75673	13	2.52676	0	0	13.5	2.46965	DNA (cytosine-5)-methyltransferase 1 isoform a [Homo sapiens]
ECH1	15	7.69113	0	0	0	0	12	7.5925	delta(3,5)-Delta(2,4)-dienoyl-CoA isomerase, mitochondrial precursor [Homo sapiens]
DOCK6	15	2.25718	0	0	0	0	40	5.17002	dedicator of cytokinesis protein 6 [Homo sapiens]
CREBBP	15	4.14038	0	0	0	0	0	0	CREB-binding protein isoform b [Homo sapiens]
NCAPH	15	4.2052	0	0	6	1.69351	6.5	1.85991	condensin complex subunit 2 [Homo sapiens]
CHERP	15	0.49672	16	0.575054	12	0.26092	10.5	0.142716	calcium homeostasis endoplasmic reticulum protein [Homo sapiens]
ACTR1B	15	2.0866	0	0	2.5	0.065289	20.5	2.87434	beta-centractin [Homo sapiens]
ACIN1	15	2.42532	16	2.59804	10	1.50635	14	2.24863	apoptotic chromatin condensation inducer in the nucleus isoform 2 [Homo sapiens]
AP2M1	15	3.91529	5	1.11491	11	2.94002	11	2.94002	AP-2 complex subunit mu isoform b [Homo sapiens]
MCM3AP	15	1.41272	0	0	0	0	0	0	80 kDa MCM3-associated protein [Homo sapiens]
MRPL9	15	1.7233	10	1.01385	12.5	1.37288	9	0.868283	39S ribosomal protein L9, mitochondrial precursor [Homo sapiens]
PSMD14	15	1.2424	4.5	-0.0569918	14.5	1.18199	18	1.59985	26S proteasome non-ATPase regulatory subunit 14 [Homo sapiens]
PSMD13	15	2.70238	5	0.0857215	28.5	2.37897	24.5	2.0159	26S proteasome non-ATPase regulatory subunit 13 isoform 2 [Homo sapiens]
PRPF3	14.5	1.38293	0	0	17	1.71699	14	1.31511	U4/U6 small nuclear ribonucleoprotein Prp3 [Homo sapiens]
TNRC6B	14.5	1.65494	0	0	10	0.924373	15.5	1.8121	trinucleotide repeat-containing gene 6B protein isoform 1 [Homo sapiens]
TFAM	14.5	5.9402	7	3.71026	12	5.40588	7	3.71026	transcription factor A, mitochondrial precursor [Homo sapiens]
TXN	14.5	1.67587	13	1.39111	5	-0.196368	8	0.406688	thioredoxin isoform 1 [Homo sapiens]
PRRC2C	14.5	0.515284	0	0	0	0	21	1.06954	protein BAT2-like 2 [Homo sapiens]
PSMA5	14.5	1.54652	12.5	1.26655	17.5	1.95502	15	1.61562	proteasome subunit alpha type-5 isoform 1 [Homo sapiens]
DDX6	14.5	1.4241	13	1.22088	10.5	0.876765	15	1.49121	probable ATP-dependent RNA helicase DDX6 [Homo sapiens]
PIP5K1C	14.5	3.05519	0	0	4.5	0.637085	7	1.29041	phosphatidylinositol 4-phosphate 5-kinase type-1 gamma isoform 2 [Homo sapiens]
MYO1C	14.5	0.825578	12	0.604669	0	0	110	5.92588	myosin-Ic isoform a [Homo sapiens]
LRBA	14.5	3.44105	14	3.33631	0	0	9	2.17146	lipopolysaccharide-responsive and beige-like anchor protein [Homo sapiens]
SUPT16H	14.5	2.58283	0	0	7	1.02364	16	2.86389	FACT complex subunit SPT16 [Homo sapiens]
CIRBP	14.5	3.53291	0	0	15	3.63941	5.5	1.22126	cold-inducible RNA-binding protein [Homo sapiens]
COPE	14.5	2.21478	2	-0.00931807	5	0.54551	4	0.361063	coatomer subunit epsilon isoform a [Homo sapiens]
CDK5RAP1	14.5	3.43524	7	1.19858	0	0	0	0	CDK5 regulatory subunit-associated protein 1 isoform b [Homo sapiens]
CD2BP2	14.5	2.68807	3	0.0580073	8	1.25976	0	0	CD2 antigen cytoplasmic tail-binding protein 2 [Homo sapiens]
CSNK1E	14.5	1.64545	0	0	7	0.572764	17	1.98572	casein kinase I isoform epsilon [Homo sapiens]
DDX54	14.5	1.96815	14	1.88356	0	0	17	2.37989	ATP-dependent RNA helicase DDX54 isoform 1 [Homo sapiens]
ACTN4	14.5	2.18785	97	7.23807	54	6.18292	1080	7.86948	alpha-actinin-4 [Homo sapiens]
RPLP1	14.5	0.554757	16	0.691758	66.5	4.42573	12	0.325356	60S acidic ribosomal protein P1 isoform 1 [Homo sapiens]
HSPE1	14.5	4.87244	10	3.68885	16.5	5.27443	14	4.76094	10 kDa heat shock protein, mitochondrial [Homo sapiens]
WASHC2C	14	7.68165	18	7.75655	0	0	0	0	WASH complex subunit FAM21C isoform 1 [Homo sapiens]
UGGT1	14	0.332341	16	0.458736	0	0	13.5	0.300699	UDP-glucose:glycoprotein glucosyltransferase 1 precursor [Homo sapiens]
USP5	14	4.16096	0	0	5	1.54065	7	2.21748	ubiquitin carboxyl-terminal hydrolase 5 isoform 2 [Homo sapiens]
TBC1D4	14	1.9772	11	1.47641	7.5	0.868251	14	1.9772	TBC1 domain family member 4 isoform 1 [Homo sapiens]
SRRT	14	2.92485	10	2.03357	14	2.76063	11	2.121	serrate RNA effector molecule homolog isoform d [Homo sapiens]
STK10	14	4.34448	9	3.02311	0	0	0	0	serine/threonine-protein kinase 10 [Homo sapiens]
RBM5	14	0.590511	0	0	0	0	8	0.03811	RNA-binding protein 5 [Homo sapiens]
ARHGEF12	14	7.79552	7	7.56947	6	7.46699	49.5	7.86857	rho guanine nucleotide exchange factor 12 [Homo sapiens]
RCC1	14	4.01903	8	1.89459	13	3.78199	23.5	5.03342	regulator of chromosome condensation isoform c [Homo sapiens]
RGPD3	14	1.10598	0	0	0	0	16	1.34259	ranBP2-like and GRIP domain-containing protein 3 [Homo sapiens]
MTDH	14	4.44108	0	0	3	0.698981	5	1.52266	protein LYRIC [Homo sapiens]
P4HB	14	0.0525127	6	-0.175606	9	-0.0900825	16	0.109544	protein disulfide-isomerase precursor [Homo sapiens]
AGO3	14	2.33761	2	-0.032814	4	0.380202	9	1.39203	protein argonaute-3 isoform a [Homo sapiens]
DHX38	14	1.76304	9	0.998273	7	0.682785	19	2.47878	pre-mRNA-splicing factor ATP-dependent RNA helicase PRP16 [Homo sapiens]
PABPC1L	14	1.79821	14	1.79821	13	1.64081	16	2.10614	polyadenylate-binding protein 1-like [Homo sapiens]
MDC1	14	4.63308	12	4.14766	8	2.94755	11.5	4.0147	mediator of DNA damage checkpoint protein 1 [Homo sapiens]
IGF2BP2	14	2.81621	0	0	11	2.14227	10.5	2.02427	insulin-like growth factor 2 mRNA-binding protein 2 isoform b [Homo sapiens]
KIAA1522	14	5.91023	0	0	0	0	0	0	hypothetical protein LOC57648 [Homo sapiens]
HOMER1	14	1.36637	6	0.239099	11.5	1.01993	8	0.525088	homer protein homolog 1 [Homo sapiens]
SETD1A	14	4.96256	0	0	0	0	11.5	4.33604	histone-lysine N-methyltransferase SETD1A [Homo sapiens]
KMT2A	14	4.2182	0	0	0	0	25	5.9404	histone-lysine N-methyltransferase MLL [Homo sapiens]
HMGB1	14	0.66065	5	0.0502498	18	0.928786	9.5	0.356254	high mobility group protein B1 [Homo sapiens]
POLR3B	14	3.19208	0	0	0	0	18	4.08539	DNA-directed RNA polymerase III subunit RPC2 isoform 1 [Homo sapiens]
TOP2B	14	6.58857	0	0	6	4.2282	0	0	DNA topoisomerase 2-beta [Homo sapiens]
POLE	14	0.678499	0	0	14	0.678499	23	1.43511	DNA polymerase epsilon catalytic subunit A [Homo sapiens]
DYNC1I2	14	5.22969	5	2.08933	4	1.59669	12.5	4.86664	cytoplasmic dynein 1 intermediate chain 2 isoform 1 [Homo sapiens]
CLASP1	14	1.31924	14	1.25028	4	-0.0204248	23.5	2.18158	CLIP-associating protein 1 isoform 3 [Homo sapiens]
CADPS2	14	3.88355	18	4.68109	16	4.30584	12.5	2.72182	calcium-dependent secretion activator 2 isoform b [Homo sapiens]
ARFGEF2	14	1.55892	10	0.993024	0	0	0	0	brefeldin A-inhibited guanine nucleotide-exchange protein 2 [Homo sapiens]
BIRC6	14	0.613156	21	1.25042	0	0	23	1.42852	baculoviral IAP repeat-containing protein 6 [Homo sapiens]
BCAP31	14	5.67721	5	2.52494	8.5	4.10784	14	5.1481	B-cell receptor-associated protein 31 isoform b [Homo sapiens]
DDX42	14	0.89585	0	0	0	0	0	0	ATP-dependent RNA helicase DDX42 [Homo sapiens]
ABCF2	14	2.22162	10.5	1.53426	9	1.22701	28.5	4.46965	ATP-binding cassette sub-family F member 2 isoform a [Homo sapiens]
ADD1	14	4.40926	0	0	3	0.817025	26.5	6.23332	alpha-adducin isoform a [Homo sapiens]
RPS26	14	1.73835	6	0.175319	6	0.175319	11	1.16669	40S ribosomal protein S26 [Homo sapiens]
MRPL49	14	2.83901	14	2.83901	5.5	0.962753	5	0.843175	39S ribosomal protein L49, mitochondrial [Homo sapiens]
CNP	14	0.985133	5	0.0216971	2	-0.301826	11.5	0.720115	2',3'-cyclic-nucleotide 3'-phosphodiesterase [Homo sapiens]
PLCG1	14	5.41513	0	0	5	2.40339	0	0	1-phosphatidylinositol-4,5-bisphosphate phosphodiesterase gamma-1 isoform a [Homo sapiens]
WDR6	13.5	0.311993	13	0.273452	3	-0.497807	28	1.40913	WD repeat-containing protein 6 [Homo sapiens]
UACA	13.5	7.72567	0	0	0	0	25.5	7.83249	uveal autoantigen with coiled-coil domains and ankyrin repeats isoform 1 [Homo sapiens]
TMOD3	13.5	2.43609	10.5	1.82534	22.5	3.98337	66	6.92617	tropomodulin-3 [Homo sapiens]
SCYL2	13.5	0.49286	6	-0.0606266	12	0.382485	15.5	0.639563	SCY1-like protein 2 [Homo sapiens]
MAT2A	13.5	1.71955	0	0	7	0.55004	7.5	0.642368	S-adenosylmethionine synthase isoform type-2 [Homo sapiens]
BRIX1	13.5	1.16831	10	0.739555	7	0.366546	9	0.61565	ribosome biogenesis protein BRX1 homolog [Homo sapiens]
RANBP9	13.5	1.36313	10.5	0.845806	14	1.44779	16	1.78105	ran-binding protein 9 [Homo sapiens]
MYL6	13.5	1.80424	2.5	-0.425347	6	0.215239	63	6.36454	myosin light polypeptide 6 isoform 2 [Homo sapiens]
GTPBP1	13.5	3.32376	7	1.56774	18.5	4.37171	15	3.6667	GTP-binding protein 1 [Homo sapiens]
GRPEL1	13.5	2.52113	4	0.603841	12	2.2401	5	0.817558	grpE protein homolog 1, mitochondrial precursor [Homo sapiens]
GLUD2	13.5	1.16593	4	0.0126661	0	0	19	1.80478	glutamate dehydrogenase 2, mitochondrial precursor [Homo sapiens]
EIF3K	13.5	0.488232	8	-0.0777076	9	0.0253583	12	0.334266	eukaryotic translation initiation factor 3 subunit K [Homo sapiens]
MCM6	13.5	2.09631	16	2.54855	9	1.22595	9.5	1.32564	DNA replication licensing factor MCM6 [Homo sapiens]
CSDE1	13.5	2.90713	12	2.55957	6	1.10321	10	2.09718	cold shock domain-containing protein E1 isoform 2 [Homo sapiens]
CHD8	13.5	1.6137	0	0	0	0	24.5	2.55605	chromodomain-helicase-DNA-binding protein 8 isoform 2 [Homo sapiens]
DDX18	13.5	0.814707	24	1.84002	8	0.256763	12	0.663408	ATP-dependent RNA helicase DDX18 [Homo sapiens]
GOT2	13.5	3.24671	7	1.55756	4	0.675039	9	2.11579	aspartate aminotransferase, mitochondrial isoform 1 precursor [Homo sapiens]
ASNS	13.5	2.31247	16	2.71597	5	0.440471	23.5	3.91685	asparagine synthetase [glutamine-hydrolyzing] isoform a [Homo sapiens]
AP1B1	13.5	3.06498	12	2.92372	15	3.5986	27	5.48107	AP-1 complex subunit beta-1 isoform c [Homo sapiens]
ANXA6	13.5	6.86973	10	6.27298	12	6.65942	95.5	7.85077	annexin A6 isoform 1 [Homo sapiens]
AFDN	13.5	1.98048	0	0	6.5	0.759062	27.5	3.9807	afadin [Homo sapiens]
MRPL55	13.5	4.85054	10	3.88574	15	5.18173	7	2.43663	39S ribosomal protein L55, mitochondrial isoform b [Homo sapiens]
WASHC2A	13	7.65191	17	7.74251	0	0	0	0	WASH complex subunit FAM21A [Homo sapiens]
VPS35	13	3.90174	0	0	0	0	16.5	4.65083	vacuolar protein sorting-associated protein 35 [Homo sapiens]
ATP6V1A	13	2.07735	8	1.00237	8	1.00237	22.5	3.79117	V-type proton ATPase catalytic subunit A [Homo sapiens]
TAB1	13	1.61704	5	0.0123655	9	0.50335	6	0.13535	TGF-beta-activated kinase 1 and MAP3K7-binding protein 1 isoform beta [Homo sapiens]
PRPF4B	13	2.42362	0	0	0	0	8.5	1.45806	serine/threonine-protein kinase PRP4 homolog [Homo sapiens]
NEK9	13	2.18188	0	0	11	1.77627	5	0.479783	serine/threonine-protein kinase Nek9 [Homo sapiens]
POP1	13	1.93916	8	0.920812	17	2.65341	7.5	0.817671	ribonucleases P/MRP protein subunit POP1 [Homo sapiens]
RCN2	13	1.06277	3	-0.30669	3	-0.30669	4	-0.168933	reticulocalbin-2 precursor [Homo sapiens]
G3BP2	13	1.73245	20	2.97526	8	0.825346	25	3.59913	ras GTPase-activating protein-binding protein 2 isoform a [Homo sapiens]
DHX57	13	1.02927	0	0	15	1.29763	12	0.893651	putative ATP-dependent RNA helicase DHX57 [Homo sapiens]
WIZ	13	1.73588	14	1.89136	24	3.30085	9	1.09404	protein Wiz [Homo sapiens]
CIP2A	13	1.90679	7	0.879197	0	0	13.5	1.9887	protein CIP2A [Homo sapiens]
PSMB4	13	1.67429	0	0	4	0.242441	11.5	1.44343	proteasome subunit beta type-4 [Homo sapiens]
PSMB1	13	0.950632	6	0.13492	19	1.62693	22	1.95246	proteasome subunit beta type-1 precursor [Homo sapiens]
PRR12	13	4.01065	0	0	3	0.92792	0	0	proline-rich protein 12 [Homo sapiens]
PDCD6IP	13	3.53178	3	0.658439	0	0	25.5	5.63439	programmed cell death 6-interacting protein isoform 2 [Homo sapiens]
PAWR	13	7.85175	0	0	2	7.03251	17.5	7.86215	PRKC apoptosis WT1 regulator protein [Homo sapiens]
PUF60	13	1.27797	7	0.389738	9	0.689201	10	0.565971	poly(U)-binding-splicing factor PUF60 isoform c [Homo sapiens]
PHLDB2	13	6.68886	0	0	0	0	15	6.93557	pleckstrin homology-like domain family B member 2 isoform b [Homo sapiens]
NKRF	13	3.00043	0	0	7	1.52161	10	2.2438	NF-kappa-B-repressing factor isoform 2 [Homo sapiens]
NAA30	13	7.82934	0	0	0	0	0	0	N-alpha-acetyltransferase 30, NatC catalytic subunit [Homo sapiens]
MYO1D	13	0.484606	7.5	0.148693	4	-0.0656094	67	3.4168	myosin-Id [Homo sapiens]
DGCR8	13	4.45399	0	0	6	1.81241	13	3.91762	microprocessor complex subunit DGCR8 isoform 1 [Homo sapiens]
KIF2B	13	7.875	0	0	0	0	0	0	kinesin-like protein KIF2B [Homo sapiens]
KHDRBS1	13	1.52934	6	0.349658	5.5	0.263497	12	1.36531	KH domain-containing, RNA-binding, signal transduction-associated protein 1 [Homo sapiens]
AQR	13	1.6465	7	0.609524	0	0	0	0	intron-binding protein aquarius [Homo sapiens]
IMPDH1	13	3.56395	9.5	2.74085	2	0.4317	6.5	1.87189	inosine-5'-monophosphate dehydrogenase 1 isoform d [Homo sapiens]
HIST3H2BB	13	0.816404	14	0.930683	37	3.2854	0	0	histone H2B type 3-B [Homo sapiens]
HIST2H2BE	13	0.945433	0	0	37	3.50794	32	3.04378	histone H2B type 2-E [Homo sapiens]
HIST1H2BO	13	0.958989	12	0.83731	50	4.5408	33	3.1586	histone H2B type 1-O [Homo sapiens]
HIST1H2BJ	13	1.72347	12	1.53029	37	5.11026	33	4.7174	histone H2B type 1-J [Homo sapiens]
HAT1	13	3.357	0	0	5.5	1.23237	4	0.751627	histone acetyltransferase type B catalytic subunit [Homo sapiens]
GYS1	13	4.20566	14	4.45048	13	4.20566	8	2.69981	glycogen [starch] synthase, muscle isoform 2 [Homo sapiens]
FLOT2	13	4.94883	11.5	4.55847	0	0	19	6.04951	flotillin-2 [Homo sapiens]
SSRP1	13	3.81289	8	2.38339	6.5	1.88693	11	3.28531	FACT complex subunit SSRP1 [Homo sapiens]
EXOSC9	13	3.91681	0	0	5	1.31866	6	1.69409	exosome complex exonuclease RRP45 isoform 1 [Homo sapiens]
EXOSC7	13	3.6686	0	0	8.5	2.40517	2.5	0.365342	exosome complex exonuclease RRP42 [Homo sapiens]
HECTD3	13	3.83314	8	2.44465	0	0	5	1.45634	E3 ubiquitin-protein ligase HECTD3 [Homo sapiens]
DNAH1	13	2.06319	0	0	0	0	0	0	dynein heavy chain 1, axonemal [Homo sapiens]
POLR2B	13	-0.158857	16	0.00314349	11	-0.266757	24	0.434567	DNA-directed RNA polymerase II subunit RPB2 [Homo sapiens]
DES	13	4.67805	8	3.18214	0	0	12	4.42423	desmin [Homo sapiens]
DOCK8	13	2.76071	0	0	0	0	17	3.36303	dedicator of cytokinesis protein 8 isoform 1 [Homo sapiens]
CCAR1	13	0.302705	7.5	-0.103116	14	0.376326	11.5	0.19213	cell division cycle and apoptosis regulator protein 1 [Homo sapiens]
AIFM1	13	-0.194789	6	-0.476017	0	0	10	-0.311345	apoptosis-inducing factor 1, mitochondrial isoform 1 precursor [Homo sapiens]
MRPL10	13	1.32385	14.5	1.51281	18	1.94284	6	0.41579	39S ribosomal protein L10, mitochondrial isoform a precursor [Homo sapiens]
TNKS1BP1	13	1.31876	0	0	5	0.154855	16.5	1.80568	182 kDa tankyrase-1-binding protein [Homo sapiens]
YARS	12.5	1.9897	8	1.19504	7.5	1.10388	16.5	2.64627	tyrosyl-tRNA synthetase, cytoplasmic [Homo sapiens]
TKT	12.5	2.43757	8	1.40333	13.5	2.65174	14.5	2.85947	transketolase [Homo sapiens]
GATAD2B	12.5	1.72194	10	1.23266	7	0.626134	12	1.62555	transcriptional repressor p66-beta [Homo sapiens]
SLC12A2	12.5	5.81998	0	0	0	0	17	6.55655	solute carrier family 12 member 2 isoform 1 [Homo sapiens]
ATP1A1	12.5	0.152093	18	0.376542	3	-0.403064	67	2.96671	sodium/potassium-transporting ATPase subunit alpha-1 isoform a [Homo sapiens]
SRP14	12.5	3.44343	3	0.253732	5	0.998374	7.5	1.89035	signal recognition particle 14 kDa protein [Homo sapiens]
PBRM1	12.5	4.52411	0	0	4	1.25995	11	3.52654	protein polybromo-1 isoform 4 [Homo sapiens]
AGO4	12.5	2.56555	4	0.598218	4	0.598218	15	3.07117	protein argonaute-4 [Homo sapiens]
AGO1	12.5	2.09387	5	0.563255	6	0.775232	10	1.60206	protein argonaute-1 [Homo sapiens]
PAFAH1B1	12.5	4.1694	7	2.47954	5	1.73175	14	4.53256	platelet-activating factor acetylhydrolase IB subunit alpha [Homo sapiens]
PGAM1	12.5	4.40353	4	1.47718	9.5	3.54334	2	0.606145	phosphoglycerate mutase 1 [Homo sapiens]
NCBP1	12.5	1.37881	0	0	24	3.12585	9.5	0.871959	nuclear cap-binding protein subunit 1 [Homo sapiens]
NAV1	12.5	2.42014	0	0	0	0	0	0	neuron navigator 1 isoform 1 [Homo sapiens]
PDE4DIP	12.5	7.75262	0	0	3	1.04808	0	0	myomegalin isoform 1 [Homo sapiens]
L3MBTL2	12.5	2.55262	5	0.824324	5	0.824324	7	1.30893	lethal(3)malignant brain tumor-like protein 2 [Homo sapiens]
KIF2A	12.5	3.70156	9	2.70511	10	3.00241	7	2.07024	kinesin-like protein KIF2A isoform 1 [Homo sapiens]
HEATR1	12.5	0.201673	0	0	0	0	17.5	0.513177	HEAT repeat-containing protein 1 [Homo sapiens]
GNB2	12.5	5.92553	14.5	6.29529	8	4.59738	79.5	7.80492	guanine nucleotide-binding protein G(I)/G(S)/G(T) subunit beta-2 [Homo sapiens]
GBF1	12.5	0.591679	0	0	0	0	15	0.770118	Golgi-specific brefeldin A-resistance guanine nucleotide exchange factor 1 [Homo sapiens]
MRE11	12.5	3.79238	11	3.5077	13	4.04297	9	2.90417	double-strand break repair protein MRE11A isoform 1 [Homo sapiens]
POLR3A	12.5	0.615135	16	0.961483	13	0.664882	14.5	0.81362	DNA-directed RNA polymerase III subunit RPC1 [Homo sapiens]
CORO1A	12.5	7.22874	12.5	7.22874	0	0	33	7.77267	coronin-1A [Homo sapiens]
CANX	12.5	0.315499	6.5	-0.0817813	4.5	-0.214105	83	4.21049	calnexin precursor [Homo sapiens]
DARS2	12.5	1.00643	4	-0.176869	0	0	6.5	0.173534	aspartyl-tRNA synthetase, mitochondrial precursor [Homo sapiens]
MRPL51	12.5	5.21094	7.5	3.60325	12	5.08541	10.5	4.66537	39S ribosomal protein L51, mitochondrial precursor [Homo sapiens]
OGDH	12.5	3.61861	12	3.49145	8	2.35095	14.5	4.09252	2-oxoglutarate dehydrogenase, mitochondrial isoform 3 precursor [Homo sapiens]
YWHAZ	12.5	0.519688	7	0.141804	5.5	0.0384643	23.5	1.26228	14-3-3 protein zeta/delta [Homo sapiens]
ELAC2	12	2.17884	9	1.53192	0	0	0	0	zinc phosphodiesterase ELAC protein 2 isoform 3 [Homo sapiens]
ZFR	12	2.8295	0	0	7	1.54228	7	1.54228	zinc finger RNA-binding protein [Homo sapiens]
ZNF629	12	1.57462	0	0	12	1.57462	4.5	0.276667	zinc finger protein 629 [Homo sapiens]
BUD23	12	5.85402	0	0	0	0	1	0.4542	Williams Beuren syndrome chromosome region 22 protein [Homo sapiens]
VPS4A	12	0.581149	5	-0.0499753	8	0.2211	14.5	0.804476	vacuolar protein sorting-associated protein 4A [Homo sapiens]
ATP6V1B2	12	5.48433	3.5	1.8382	7	3.74611	21.5	6.87195	V-type proton ATPase subunit B, brain isoform [Homo sapiens]
UCHL1	12	1.5019	20	2.56172	23	2.92567	14.5	1.84557	ubiquitin carboxyl-terminal hydrolase isozyme L1 [Homo sapiens]
DUS3L	12	2.51934	0	0	0	0	0	0	tRNA-dihydrouridine synthase 3-like isoform 1 [Homo sapiens]
TFRC	12	3.93796	0	0	0	0	28.5	6.46267	transferrin receptor protein 1 [Homo sapiens]
GATAD2A	12	2.62677	6	1.16299	18	3.83897	5	0.901513	transcriptional repressor p66-alpha [Homo sapiens]
THOC6	12	2.25524	11	2.04125	3	0.404251	7.5	1.85148	THO complex subunit 6 homolog isoform 1 [Homo sapiens]
THOC2	12	0.342809	0	0	8	-0.00091017	14	0.514058	THO complex subunit 2 [Homo sapiens]
ERCC2	12	2.86858	0	0	4	0.69825	5.5	1.13513	TFIIH basal transcription factor complex helicase XPD subunit isoform 1 [Homo sapiens]
SH3BP4	12	7.76732	0	0	0	0	5	7.30543	SH3 domain-binding protein 4 [Homo sapiens]
CDC42BPB	12	5.27458	0	0	0	0	0	0	serine/threonine-protein kinase MRCK beta [Homo sapiens]
SLMAP	12	7.63814	0	0	0	0	5	6.73578	sarcolemmal membrane-associated protein [Homo sapiens]
RBM6	12	0.972118	0	0	0	0	9	0.640848	RNA-binding protein 6 isoform 1 [Homo sapiens]
CTR9	12	2.78392	0	0	0	0	7	1.52416	RNA polymerase-associated protein CTR9 homolog [Homo sapiens]
RRM1	12	2.53884	0	0	0	0	8.5	1.70649	ribonucleoside-diphosphate reductase large subunit [Homo sapiens]
RPA1	12	3.00557	5	1.08645	4	0.785177	13	3.24358	replication protein A 70 kDa DNA-binding subunit [Homo sapiens]
RFC1	12	2.05257	0	0	6	0.719285	8	1.17686	replication factor C subunit 1 isoform 1 [Homo sapiens]
RDX	12	3.53669	10	2.98306	16	4.46948	17.5	4.76241	radixin isoform 2 [Homo sapiens]
RABGAP1	12	4.58776	0	0	0	0	9	3.68312	rab GTPase-activating protein 1 [Homo sapiens]
SUGP2	12	3.46358	0	0	0	0	6	1.65585	putative splicing factor, arginine/serine-rich 14 [Homo sapiens]
RBM15	12	4.60966	0	0	0	0	6	2.53509	putative RNA-binding protein 15 isoform 1 [Homo sapiens]
PLBD2	12	4.29339	7	2.6846	13	4.54999	10	3.71627	putative phospholipase B-like 2 isoform 1 precursor [Homo sapiens]
ARHGEF40	12	3.18974	0	0	0	0	7	1.86632	protein SOLO [Homo sapiens]
PDCD11	12	0.118172	0	0	7	-0.178409	14	0.236734	protein RRP5 homolog [Homo sapiens]
MON2	12	1.57151	0	0	9	1.0424	13	1.74345	protein MON2 homolog [Homo sapiens]
EPB41	12	3.12093	8	2.0819	4	0.883192	46	6.5332	protein 4.1 isoform 2 [Homo sapiens]
COLGALT1	12	2.03341	6	0.769522	8	1.2028	9	1.41556	procollagen galactosyltransferase 1 precursor [Homo sapiens]
DDX28	12	3.13659	0	0	13	3.37844	5	1.16258	probable ATP-dependent RNA helicase DDX28 [Homo sapiens]
PLEKHG2	12	7.18037	0	0	0	0	6.5	6.0356	pleckstrin homology domain-containing family G member 2 [Homo sapiens]
PFAS	12	0.842936	6	-0.0342231	12	0.842936	13.5	1.05862	phosphoribosylformylglycinamidine synthase [Homo sapiens]
FARSA	12	1.50761	9	0.983426	8	0.805328	13.5	1.76257	phenylalanine--tRNA ligase alpha subunit [Homo sapiens]
PEX5	12	6.62103	0	0	0	0	11	6.44108	peroxisomal biogenesis factor 5 isoform b [Homo sapiens]
OAT	12	2.47143	10	0.472576	14	0.945356	0	0	ornithine aminotransferase, mitochondrial isoform 2 [Homo sapiens]
URB1	12	1.18981	0	0	0	0	13	1.31433	nucleolar pre-ribosomal-associated protein 1 [Homo sapiens]
GTPBP4	12	1.78621	0	0	9	1.18717	8	0.982133	nucleolar GTP-binding protein 1 [Homo sapiens]
NBEA	12	7.84773	15	7.85753	0	0	0	0	neurobeachin [Homo sapiens]
MAP4K4	12	5.21497	0	0	6	2.63553	17	5.86501	mitogen-activated protein kinase kinase kinase kinase 4 isoform 3 [Homo sapiens]
MED1	12	1.22468	0	0	10	0.931423	11	1.07862	mediator of RNA polymerase II transcription subunit 1 [Homo sapiens]
KIF1A	12	2.11525	0	0	0	0	0	0	kinesin-like protein KIF1A [Homo sapiens]
SLC4A1AP	12	1.04572	9	0.640513	18	1.82854	7.5	0.43576	kanadaptin [Homo sapiens]
IQSEC1	12	1.28971	0	0	0	0	9.5	0.91086	IQ motif and SEC7 domain-containing protein 1 isoform a [Homo sapiens]
TCAF1	12	0.574723	0	0	4	-0.212531	13.5	0.72113	hypothetical protein LOC9747 [Homo sapiens]
H2AFJ	12	0.272705	29	1.87758	164	6.98439	28	1.78773	histone H2A.J [Homo sapiens]
HIST2H2AC	12	0.271746	29	1.86705	164	6.97494	24	1.41324	histone H2A type 2-C [Homo sapiens]
HIST2H2AA4	12	0.253081	29	1.86726	164	6.98983	24	1.40816	histone H2A type 2-A [Homo sapiens]
HIST2H2AA3	12	0.253926	29	1.86844	164	6.99029	24	1.40926	histone H2A type 2-A [Homo sapiens]
HIST1H2AH	12	0.198455	8	-0.192257	164	6.97752	28	1.71934	histone H2A type 1-H [Homo sapiens]
HIST1H2AD	12	0.172184	8	-0.222238	164	6.98889	28	1.70873	histone H2A type 1-D [Homo sapiens]
HIST1H2AM	12	0.18442	8	-0.209409	164	6.98786	28	1.71789	histone H2A type 1 [Homo sapiens]
HIST1H2AL	12	0.18442	8	-0.209409	164	6.98786	28	1.71789	histone H2A type 1 [Homo sapiens]
HIST1H2AK	12	0.18442	8	-0.209409	164	6.98786	28	1.71789	histone H2A type 1 [Homo sapiens]
HIST1H2AI	12	0.18442	8	-0.209409	164	6.98786	28	1.71789	histone H2A type 1 [Homo sapiens]
HIST1H2AG	12	0.18442	8	-0.209409	164	6.98786	28	1.71789	histone H2A type 1 [Homo sapiens]
HIST1H1D	12	0.23657	13	0.303465	41	2.10106	25	1.09706	histone H1.3 [Homo sapiens]
HIST1H2AJ	12	0.198455	8	-0.192257	164	6.97752	28	1.71934	histone cluster 1, H2aj [Homo sapiens]
HNRNPCL2	12	2.59514	16	3.44805	0	0	17	3.64142	heterogeneous nuclear ribonucleoprotein C-like [Homo sapiens]
GNL3	12	1.07158	9	0.373511	14	1.03047	8.5	0.307151	guanine nucleotide-binding protein-like 3 isoform 2 [Homo sapiens]
RAN	12	1.48237	6.5	0.485628	7	0.577973	21	2.95107	GTP-binding nuclear protein Ran [Homo sapiens]
FHOD1	12	3.08078	0	0	2	0.223082	12.5	3.20123	FH1/FH2 domain-containing protein 1 [Homo sapiens]
XPO1	12	0.15769	13.5	0.253236	9	-0.0335683	28.5	1.19579	exportin-1 [Homo sapiens]
EXOSC8	12	4.67018	0	0	4	1.54803	3	1.04192	exosome complex exonuclease RRP43 [Homo sapiens]
EIF4G3	12	1.54307	0	0	12	1.54307	13	1.69379	eukaryotic translation initiation factor 4 gamma 3 [Homo sapiens]
EDC4	12	0.301103	7	0.0554234	9	0.153755	19	0.643423	enhancer of mRNA-decapping protein 4 [Homo sapiens]
DNM2	12	3.60903	0	0	0	0	16	3.58375	dynamin-2 isoform 5 [Homo sapiens]
DNAJA2	12	-0.408693	6.5	-0.628115	18	-0.168249	11	-0.448674	dnaJ homolog subfamily A member 2 [Homo sapiens]
CAND2	12	0.28365	0	0	0	0	10.5	0.192544	cullin-associated NEDD8-dissociated protein 2 isoform 1 [Homo sapiens]
COL16A1	12	7.875	0	0	0	0	0	0	collagen alpha-1(XVI) chain precursor [Homo sapiens]
CEP70	12	1.71172	10	1.34427	4.5	0.293359	10.5	1.43709	centrosomal protein of 70 kDa isoform 1 [Homo sapiens]
CLIP1	12	7.63814	0	0	7	7.2307	22	7.8025	CAP-Gly domain-containing linker protein 1 isoform a [Homo sapiens]
AP3D1	12	1.27266	0	0	10.5	1.04383	13.5	1.49822	AP-3 complex subunit delta-1 isoform 2 [Homo sapiens]
AP3B1	12	1.163	16	1.73852	39	4.38003	10	0.867286	AP-3 complex subunit beta-1 [Homo sapiens]
RPL35	12	1.29104	7	0.255598	20	2.79822	11	1.08762	60S ribosomal protein L35 [Homo sapiens]
RPL22L1	12	6.58599	8.5	5.72876	5	4.02667	6	4.63449	60S ribosomal protein L22-like 1 [Homo sapiens]
PFKL	12	1.07295	8	0.608892	5.5	0.31526	15.5	1.47004	6-phosphofructokinase, liver type [Homo sapiens]
RPS28	12	1.85713	4.5	0.142228	8.5	1.07543	7	0.728705	40S ribosomal protein S28 [Homo sapiens]
RPS20	12	0.263296	14	0.463765	28	1.9836	17	0.800077	40S ribosomal protein S20 isoform 1 [Homo sapiens]
MRPL16	12	1.88926	10	1.52644	8.5	1.24739	5	0.579006	39S ribosomal protein L16, mitochondrial precursor [Homo sapiens]
MRPS2	12	4.00351	0	0	0	0	5	1.61786	28S ribosomal protein S2, mitochondrial [Homo sapiens]
ZCCHC8	11.5	3.20681	7	1.80547	0	0	12	3.34519	zinc finger CCHC domain-containing protein 8 [Homo sapiens]
UBE2O	11.5	1.64291	0	0	0	0	19.5	2.97105	ubiquitin-conjugating enzyme E2 O [Homo sapiens]
SMARCE1	11.5	5.01193	6	2.89224	6.5	3.13507	10.5	4.71242	SWI/SNF-related matrix-associated actin-dependent regulator of chromatin subfamily E member 1 [Homo sapiens]
SMC6	11.5	3.62994	0	0	0	0	17	4.85614	structural maintenance of chromosomes protein 6 [Homo sapiens]
PPP2CA	11.5	1.73356	6	0.616676	7	0.824667	21	3.40653	serine/threonine-protein phosphatase 2A catalytic subunit alpha isoform [Homo sapiens]
MARK2	11.5	5.11494	7	3.49614	13	5.0897	20	6.59438	serine/threonine-protein kinase MARK2 isoform d [Homo sapiens]
SRSF7	11.5	1.29524	9	0.816283	7	0.42614	6	0.229699	serine/arginine-rich splicing factor 7 isoform 1 [Homo sapiens]
IQGAP2	11.5	0.942074	0	0	0	0	20.5	2.1061	ras GTPase-activating-like protein IQGAP2 isoform 1 [Homo sapiens]
PDIA4	11.5	3.252	3	0.68192	8	2.2802	11	3.12219	protein disulfide-isomerase A4 precursor [Homo sapiens]
PSMA1	11.5	1.49027	10	1.22137	16	2.21326	16.5	2.26927	proteasome subunit alpha type-1 isoform 1 [Homo sapiens]
DDX41	11.5	0.537952	0	0	0	0	11.5	0.537952	probable ATP-dependent RNA helicase DDX41 [Homo sapiens]
PHF6	11.5	1.7905	6	0.637881	23	3.80433	12.5	1.98986	PHD finger protein 6 isoform 1 [Homo sapiens]
OTUD4	11.5	-0.343284	14.5	-0.285976	9	-0.390999	8.5	-0.400537	OTU domain-containing protein 4 isoform 3 [Homo sapiens]
OBSL1	11.5	0.660875	0	0	10	0.539653	17	1.1007	obscurin-like protein 1 isoform 1 precursor [Homo sapiens]
TIMM13	11.5	0.520253	2	-0.0570182	3	0.00386574	4	0.064749	mitochondrial import inner membrane translocase subunit Tim13 [Homo sapiens]
MOGS	11.5	0.757756	4	0.119404	4	0.119404	8.5	0.726305	mannosyl-oligosaccharide glucosidase isoform 1 [Homo sapiens]
BAG6	11.5	-0.117834	18	-0.0753879	9	-0.132187	12.5	-0.112092	large proline-rich protein BAT3 isoform b [Homo sapiens]
EXOSC6	11.5	2.52049	0	0	8	1.46689	7.5	1.30783	exosome complex exonuclease MTR3 [Homo sapiens]
ADAR	11.5	3.12587	0	0	4	0.75119	12	2.41931	double-stranded RNA-specific adenosine deaminase isoform d [Homo sapiens]
PRKACB	11.5	1.02794	0	0	16	1.19414	13	0.860179	cAMP-dependent protein kinase catalytic subunit beta isoform 1 [Homo sapiens]
MYCBP	11.5	0.272396	11.5	0.272396	4	-0.230405	3.5	-0.263893	C-Myc-binding protein [Homo sapiens]
ATIC	11.5	5.28681	8.5	4.33362	9	4.51685	20.5	6.73033	bifunctional purine biosynthesis protein PURH [Homo sapiens]
EPB41L3	11.5	1.56354	10	1.31572	11	1.48143	22.5	3.20444	band 4.1-like protein 3 [Homo sapiens]
AIMP2	11.5	1.11441	3	-0.447515	15	1.7305	12.5	1.29312	aminoacyl tRNA synthase complex-interacting multifunctional protein 2 [Homo sapiens]
ACTN1	11.5	3.49908	42.5	6.74183	29	5.85787	420.5	7.86121	alpha-actinin-1 isoform c [Homo sapiens]
MRPL2	11.5	2.12784	5.5	0.889761	7	1.20961	5	0.782064	39S ribosomal protein L2, mitochondrial precursor [Homo sapiens]
HSD17B10	11.5	0.810168	8	1.61613	19	2.02602	19.5	2.10284	3-hydroxyacyl-CoA dehydrogenase type-2 isoform 1 [Homo sapiens]
PDAP1	11.5	2.9008	7.5	1.75148	8	1.90375	10.5	2.62922	28 kDa heat- and acid-stable phosphoprotein [Homo sapiens]
ZHX1	11	7.875	0	0	0	0	0	0	zinc fingers and homeoboxes protein 1 [Homo sapiens]
ZNF346	11	3.30478	0	0	0	0	0	0	zinc finger protein 346 [Homo sapiens]
ZFC3H1	11	3.26535	0	0	0	0	13.5	3.90227	zinc finger C3H1 domain-containing protein [Homo sapiens]
YLPM1	11	4.02794	0	0	0	0	0	0	YLP motif-containing protein 1 [Homo sapiens]
WASHC5	11	6.17378	10	5.93132	0	0	0	0	WASH complex subunit strumpellin [Homo sapiens]
USP4	11	1.98021	12	2.07985	0	0	13.5	2.35906	ubiquitin carboxyl-terminal hydrolase 4 isoform b [Homo sapiens]
USP10	11	1.88753	9	1.47416	0	0	7	1.04777	ubiquitin carboxyl-terminal hydrolase 10 isoform 2 [Homo sapiens]
SNRNP40	11	0.868134	10	0.720618	17	1.72903	9	0.572333	U5 small nuclear ribonucleoprotein 40 kDa protein [Homo sapiens]
TRIM46	11	7.875	0	0	0	0	0	0	tripartite motif-containing protein 46 [Homo sapiens]
TRA2A	11	5.26251	0	0	3	1.64701	4	2.25888	transformer-2 protein homolog alpha [Homo sapiens]
GTF2B	11	1.68367	4	0.299059	0	0	6	0.703381	transcription initiation factor IIB [Homo sapiens]
TNIK	11	7.15612	0	0	7	4.61468	12	6.17159	TRAF2 and NCK-interacting protein kinase isoform 2 [Homo sapiens]
TRIP11	11	7.81139	0	0	6	7.66615	16	7.8448	thyroid receptor-interacting protein 11 [Homo sapiens]
TEX10	11	2.08738	0	0	0	0	9	1.60764	testis-expressed sequence 10 protein isoform 2 [Homo sapiens]
SMARCD1	11	5.97488	13	6.3822	3	2.19251	12	6.19473	SWI/SNF-related matrix-associated actin-dependent regulator of chromatin subfamily D member 1 isoform a [Homo sapiens]
U2AF2	11	0.857236	6.5	0.161813	13	1.16088	11	0.857236	splicing factor U2AF 65 kDa subunit isoform b [Homo sapiens]
RBM17	11	0.695276	12	0.820243	14	1.06822	6	0.0643669	splicing factor 45 [Homo sapiens]
PPP2CB	11	1.42259	6	0.55857	6	0.55857	23	3.25432	serine/threonine-protein phosphatase 2A catalytic subunit beta isoform [Homo sapiens]
NEK1	11	6.38568	0	0	0	0	0	0	serine/threonine-protein kinase Nek1 [Homo sapiens]
SAFB	11	3.79532	0	0	12	4.07575	8	2.83294	scaffold attachment factor B1 [Homo sapiens]
AMD1	11	2.49886	9	2.00407	10	2.2551	11.5	2.61786	S-adenosylmethionine decarboxylase proenzyme isoform 1 precursor [Homo sapiens]
RTN4	11	3.21482	0	0	0	0	26	5.86335	reticulon-4 isoform A [Homo sapiens]
RGPD1	11	1.96501	0	0	0	0	0	0	RANBP2-like and GRIP domain-containing protein 1/2 [Homo sapiens]
GDI1	11	2.48228	8	1.70607	0	0	9	1.97203	rab GDP dissociation inhibitor alpha [Homo sapiens]
MICAL3	11	7.875	9	7.875	0	0	39.5	7.875	protein MICAL-3 isoform 1 [Homo sapiens]
PSMA8	11	4.13897	6.5	2.04214	5.5	1.66184	16.5	4.89936	proteasome subunit alpha type-7-like isoform 1 [Homo sapiens]
PSME3	11	2.36241	5	0.876267	13.5	2.91745	18.5	3.88734	proteasome activator complex subunit 3 isoform 1 [Homo sapiens]
PRPF38A	11	4.62302	3	1.22963	18	6.09316	10	4.31155	pre-mRNA-splicing factor 38A [Homo sapiens]
FIP1L1	11	3.10771	8	1.97026	3	0.109988	4	0.494021	pre-mRNA 3'-end-processing factor FIP1 isoform 3 [Homo sapiens]
PRDX2	11	1.0818	5	-0.00922675	13.5	1.52183	13.5	1.52183	peroxiredoxin-2 isoform a [Homo sapiens]
PAXIP1	11	4.77637	12	5.05132	3	1.37186	6	2.90349	PAX-interacting protein 1 [Homo sapiens]
RNGTT	11	1.47606	0	0	7	0.816579	0	0	mRNA-capping enzyme isoform a [Homo sapiens]
MAD1L1	11	5.7787	0	0	0	0	7	4.41429	mitotic spindle assembly checkpoint protein MAD1 [Homo sapiens]
LIMCH1	11	4.80425	0	0	0	0	14	3.89576	LIM and calponin homology domains-containing protein 1 isoform d [Homo sapiens]
LARP7	11	0.823861	15	1.27675	7	0.362563	0	0	la-related protein 7 isoform 1 [Homo sapiens]
KRT77	11	0.845418	0	0	0	0	8	0.481665	keratin 1B [Homo sapiens]
KEAP1	11	-0.00140804	0	0	2	-0.161046	7	-0.0723703	kelch-like ECH-associated protein 1 [Homo sapiens]
KDELC2	11	4.11721	0	0	4	1.5141	0	0	KDEL motif-containing protein 2 precursor [Homo sapiens]
JUP	11	2.63239	6	1.28563	6	1.28563	30.5	5.80907	junction plakoglobin [Homo sapiens]
HYOU1	11	0.647541	0	0	13.5	0.860453	17.5	1.197	hypoxia up-regulated protein 1 precursor [Homo sapiens]
FAM186B	11	2.01849	0	0	0	0	0	0	hypothetical protein LOC84070 [Homo sapiens]
HIST1H1E	11	0.201434	14	0.405164	41	2.15766	0	0	histone H1.4 [Homo sapiens]
HNRNPCL1	11	2.15991	0	0	24	4.41102	0	0	heterogeneous nuclear ribonucleoprotein C-like 1 [Homo sapiens]
GNB1	11	6.63638	9.5	6.32542	5	4.50625	65.5	7.83124	guanine nucleotide-binding protein G(I)/G(S)/G(T) subunit beta-1 isoform 1 [Homo sapiens]
GAPVD1	11	1.61461	0	0	0	0	8	1.07484	GTPase-activating protein and VPS9 domain-containing protein 1 [Homo sapiens]
GCDH	11	2.73649	0	0	0	0	5	1.08309	glutaryl-CoA dehydrogenase, mitochondrial isoform a precursor [Homo sapiens]
GSE1	11	4.16385	16	5.18676	10	3.86638	8	3.20062	genetic suppressor element 1 isoform 1 [Homo sapiens]
ADD3	11	7.15612	7	6.3668	0	0	12.5	7.30285	gamma-adducin isoform b [Homo sapiens]
FARP2	11	2.42211	0	0	0	0	6.5	1.33693	FERM, RhoGEF and pleckstrin domain-containing protein 2 [Homo sapiens]
ESYT2	11	1.02291	0	0	7	0.446497	17	1.85463	extended synaptotagmin-2 [Homo sapiens]
DIS3	11	0.0733796	0	0	5	-0.0443075	13	0.499352	exosome complex exonuclease RRP44 isoform a [Homo sapiens]
DRG1	11	2.32356	15	3.309	10.5	2.19005	10.5	2.19005	developmentally-regulated GTP-binding protein 1 [Homo sapiens]
CYFIP1	11	1.81097	0	0	0	0	18.5	3.26144	cytoplasmic FMR1-interacting protein 1 isoform a [Homo sapiens]
COG1	11	3.10144	0	0	0	0	9	2.57271	conserved oligomeric Golgi complex subunit 1 [Homo sapiens]
CPSF2	11	3.1976	6	1.6219	11	3.1976	14	3.97458	cleavage and polyadenylation specificity factor subunit 2 [Homo sapiens]
CSNK1D	11	1.82837	0	0	0	0	9	1.47386	casein kinase I isoform delta isoform 1 [Homo sapiens]
CMBL	11	0.845163	6	0.236511	10.5	0.784801	9	0.602916	carboxymethylenebutenolidase homolog [Homo sapiens]
CBR1	11	0.889939	6	0.12898	11.5	0.965016	12	1.03983	carbonyl reductase [NADPH] 1 [Homo sapiens]
BRCA2	11	0.40422	0	0	0	0	0	0	breast cancer type 2 susceptibility protein [Homo sapiens]
GLB1	11	3.94552	0	0	3	1.05216	12	4.21875	beta-galactosidase isoform a preproprotein [Homo sapiens]
ATP5PO	11	4.72878	0	0	0	0	11	4.72878	ATP synthase subunit O, mitochondrial precursor [Homo sapiens]
ATXN2	11	4.66842	13	5.18487	0	0	22.5	6.59611	ataxin-2 [Homo sapiens]
GPT2	11	6.32776	0	0	0	0	1	0.969169	alanine aminotransferase 2 isoform 1 [Homo sapiens]
ASCC2	11	1.534	7	0.771208	5.5	0.478165	4	0.183116	activating signal cointegrator 1 complex subunit 2 isoform 1 [Homo sapiens]
AKAP8	11	1.44508	4	0.292205	0	0	6	0.626878	A-kinase anchor protein 8 [Homo sapiens]
PFKFB3	11	1.72701	0	0	0	0	9	0.682049	6-phosphofructo-2-kinase/fructose-2,6-bisphosphatase 3 isoform 2 [Homo sapiens]
XRN2	11	1.25375	0	0	7	0.533869	12	1.42951	5'-3' exoribonuclease 2 [Homo sapiens]
RPS27	11	0.748282	4.5	-0.239556	4.5	-0.239556	13.5	1.12142	40S ribosomal protein S27 [Homo sapiens]
MRPL53	11	3.66576	3	0.828991	5	1.62494	4	1.2318	39S ribosomal protein L53, mitochondrial precursor [Homo sapiens]
MRPL47	11	2.23321	0	0	9	1.78963	5	0.850517	39S ribosomal protein L47, mitochondrial isoform a [Homo sapiens]
BCKDK	11	3.8866	0	0	0	0	0	0	[3-methyl-2-oxobutanoate dehydrogenase [lipoamide]] kinase, mitochondrial isoform a [Homo sapiens]
ZC3H4	10.5	1.40279	6	0.555984	6	0.555984	8	0.936555	zinc finger CCCH domain-containing protein 4 [Homo sapiens]
TBL3	10.5	3.03388	0	0	4	0.939513	11	3.17368	transducin beta-like protein 3 [Homo sapiens]
TUT7	10.5	2.13142	0	0	7	1.28247	0	0	terminal uridylyltransferase 7 isoform 1 [Homo sapiens]
TBC1D10B	10.5	5.55714	0	0	0	0	8	4.7151	TBC1 domain family member 10B [Homo sapiens]
SMARCA5	10.5	3.16137	0	0	8	2.40561	15	4.29096	SWI/SNF-related matrix-associated actin-dependent regulator of chromatin subfamily A member 5 [Homo sapiens]
SNRPG	10.5	2.13873	6	1.08674	27	4.9419	1.5	-0.0277779	small nuclear ribonucleoprotein G [Homo sapiens]
RBM34	10.5	1.02374	4	0.0780747	18	2.0595	9.5	0.880118	RNA-binding protein 34 isoform 1 [Homo sapiens]
NAT10	10.5	1.62505	13	1.63259	0	0	15.5	2.56809	N-acetyltransferase 10 isoform b [Homo sapiens]
MAP1S	10.5	1.66878	12	1.96757	15	2.5379	17.5	2.98182	microtubule-associated protein 1S [Homo sapiens]
GLO1	10.5	4.61304	3	1.24884	3	1.24884	7	3.29356	lactoylglutathione lyase [Homo sapiens]
KIFC1	10.5	3.81034	0	0	0	0	0	0	kinesin-like protein KIFC1 [Homo sapiens]
HK2	10.5	1.49757	0	0	0	0	10	1.40645	hexokinase-2 [Homo sapiens]
HNRNPUL2	10.5	2.81494	5	1.1872	11	2.9478	8.5	2.25605	heterogeneous nuclear ribonucleoprotein U-like protein 2 [Homo sapiens]
GAR1	10.5	1.86085	11	1.96807	8	1.30922	6.5	0.967866	H/ACA ribonucleoprotein complex subunit 1 [Homo sapiens]
GPC4	10.5	7.80525	7.5	7.73969	0	0	35	7.86867	glypican-4 precursor [Homo sapiens]
STAU1	10.5	2.29603	0	0	25	5.02298	8.5	1.19229	double-stranded RNA-binding protein Staufen homolog 1 isoform c [Homo sapiens]
DNAJC7	10.5	0.697139	0	0	10	0.645465	9	0.541872	dnaJ homolog subfamily C member 7 isoform 2 [Homo sapiens]
DNAJA3	10.5	-0.092441	6.5	-0.385027	4	-0.567162	16	0.310243	dnaJ homolog subfamily A member 3, mitochondrial isoform 2 [Homo sapiens]
POLR2E	10.5	3.29946	7	2.06372	5	1.26724	11.5	3.60936	DNA-directed RNA polymerases I, II, and III subunit RPABC1 [Homo sapiens]
POLR3E	10.5	2.06054	0	0	0	0	8	1.50513	DNA-directed RNA polymerase III subunit RPC5 [Homo sapiens]
BSG	10.5	5.55656	5	3.16432	5	3.16432	32	7.51079	basigin isoform 1 precursor [Homo sapiens]
ATP5F1B	10.5	-0.0504957	17	0.504833	10	-0.093288	28.5	1.46424	ATP synthase subunit beta, mitochondrial precursor [Homo sapiens]
ANXA2	10.5	2.65129	12	3.00911	8	2.01234	67	7.29722	annexin A2 isoform 2 [Homo sapiens]
PPAT	10.5	1.58637	4	0.303444	7	0.904975	9	1.29791	amidophosphoribosyltransferase proprotein [Homo sapiens]
AK2	10.5	3.10392	6.5	1.82398	4	0.929453	11.5	3.38788	adenylate kinase 2, mitochondrial isoform a [Homo sapiens]
PFKM	10.5	1.67106	0	0	7	1.09133	0	0	6-phosphofructokinase, muscle type isoform 1 [Homo sapiens]
ZNF598	10	2.24228	11	2.48374	0	0	12	2.71766	zinc finger protein 598 [Homo sapiens]
ZNF574	10	2.4142	12	2.94152	2	-0.0025187	2	-0.0025187	zinc finger protein 574 [Homo sapiens]
ZNHIT3	10	4.2107	0	0	17	5.88253	0	0	zinc finger HIT domain-containing protein 3 [Homo sapiens]
ZBTB24	10	2.04056	1	-0.311958	7	1.28688	8	1.54333	zinc finger and BTB domain-containing protein 24 isoform 1 [Homo sapiens]
YTHDF2	10	1.21159	4.5	0.175341	16	3.23222	7	1.1989	YTH domain family protein 2 isoform 1 [Homo sapiens]
MYO5B	10	1.76668	13	2.37826	0	0	13.5	2.4761	unconventional myosin-Vb [Homo sapiens]
USP11	10	0.17505	13	0.38126	0	0	12	0.31259	ubiquitin carboxyl-terminal hydrolase 11 [Homo sapiens]
EIF2B4	10	1.12671	0	0	0	0	14	1.72614	translation initiation factor eIF-2B subunit delta isoform 2 [Homo sapiens]
TAF6	10	4.20849	0	0	5	1.40143	7	2.08269	transcription initiation factor TFIID subunit 6 isoform alpha [Homo sapiens]
TJP1	10	1.19047	0	0	16	1.30743	55	4.39606	tight junction protein ZO-1 isoform a [Homo sapiens]
CCT6B	10	0.803068	0	0	0	0	10	0.803068	T-complex protein 1 subunit zeta-2 isoform 1 [Homo sapiens]
SDHA	10	2.27748	0	0	0	0	0	0	succinate dehydrogenase [ubiquinone] flavoprotein subunit, mitochondrial precursor [Homo sapiens]
SPIN4	10	1.58522	3	0.0323667	6	0.709181	7	0.932046	spindlin-4 [Homo sapiens]
PDS5B	10	1.41426	22	3.37917	8	1.04441	11	1.59578	sister chromatid cohesion protein PDS5 homolog B [Homo sapiens]
SRP54	10	4.22357	9	3.89562	0	0	7	3.15171	signal recognition particle 54 kDa protein isoform 1 [Homo sapiens]
NEK4	10	6.33345	0	0	0	0	0	0	serine/threonine-protein kinase Nek4 isoform 2 [Homo sapiens]
ARHGAP5	10	6.91209	0	0	0	0	8.5	6.62058	rho GTPase-activating protein 5 isoform a [Homo sapiens]
ARHGAP12	10	7.875	0	0	0	0	0	0	rho GTPase-activating protein 12 [Homo sapiens]
RABEP1	10	7.72116	0	0	0	0	0	0	rab GTPase-binding effector protein 1 isoform 2 [Homo sapiens]
PYCR3	10	1.59994	0	0	3	-0.140841	14	2.5101	pyrroline-5-carboxylate reductase 3 [Homo sapiens]
PYCR2	10	-0.0344891	7.5	-0.203295	5.5	-0.338149	12.5	0.134364	pyrroline-5-carboxylate reductase 2 [Homo sapiens]
PYCR1	10	1.91695	9	1.68444	5	0.0539121	8.5	0.677076	pyrroline-5-carboxylate reductase 1, mitochondrial isoform 2 [Homo sapiens]
DHX16	10	1.14541	0	0	0	0	5	0.335135	putative pre-mRNA-splicing factor ATP-dependent RNA helicase DHX16 isoform 1 [Homo sapiens]
NSUN4	10	7.875	0	0	0	0	0	0	putative methyltransferase NSUN4 [Homo sapiens]
YES1	10	7.875	9	7.875	0	0	29	7.875	proto-oncogene tyrosine-protein kinase Yes [Homo sapiens]
SDAD1	10	2.15323	0	0	6	1.15153	0	0	protein SDA1 homolog [Homo sapiens]
NDUFAF7	10	5.68057	0	0	0	0	0	0	protein midA homolog, mitochondrial isoform 3 [Homo sapiens]
PLOD3	10	2.43931	0	0	2	0.0596608	9	2.16544	procollagen-lysine,2-oxoglutarate 5-dioxygenase 3 precursor [Homo sapiens]
SMARCA1	10	3.33768	0	0	7	2.36733	0	0	probable global transcription activator SNF2L1 isoform a [Homo sapiens]
PGK2	10	3.38485	0	0	5	1.74893	6	2.10523	phosphoglycerate kinase 2 [Homo sapiens]
PEBP1	10	5.48345	6	3.91987	4	2.77023	7	4.39673	phosphatidylethanolamine-binding protein 1 [Homo sapiens]
PHACTR4	10	6.10089	0	0	0	0	0	0	phosphatase and actin regulator 4 isoform 2 [Homo sapiens]
NAMPT	10	3.36192	8	2.70521	0	0	7	2.34973	nicotinamide phosphoribosyltransferase precursor [Homo sapiens]
NBN	10	6.98133	0	0	6	5.92232	0	0	nibrin [Homo sapiens]
RAE1	10	2.55481	0	0	4	0.630097	7	1.6304	mRNA export factor [Homo sapiens]
MTA1	10	2.48613	7	1.59776	8	1.90305	11	2.7622	metastasis-associated protein MTA1 [Homo sapiens]
MED23	10	2.13543	5	0.845589	0	0	0	0	mediator of RNA polymerase II transcription subunit 23 isoform a [Homo sapiens]
LUC7L3	10	3.07217	9	2.74508	4	0.884331	9.5	2.91081	luc7-like protein 3 [Homo sapiens]
DBT	10	1.479	11	1.6619	5	0.532594	4	0.339106	lipoamide acyltransferase component of branched-chain alpha-keto acid dehydrogenase complex, mitochondrial precursor [Homo sapiens]
KRT79	10	0.125068	9	0.0699744	0	0	7	-0.0402363	keratin, type II cytoskeletal 79 [Homo sapiens] keratin 6L [Homo sapiens]
KATNAL1	10	5.74949	0	0	0	0	6	4.17654	katanin p60 ATPase-containing subunit A-like 1 [Homo sapiens]
IARS2	10	1.71752	0	0	7	1.07036	0	0	isoleucyl-tRNA synthetase, mitochondrial precursor [Homo sapiens]
INTS1	10	1.25061	0	0	6	0.577432	14	1.89684	integrator complex subunit 1 [Homo sapiens]
IDE	10	0.904601	7	0.538044	0	0	18	1.84776	insulin-degrading enzyme isoform 1 [Homo sapiens]
PYGB	10	3.57872	0	0	0	0	8	2.9432	glycogen phosphorylase, brain form [Homo sapiens]
QPCTL	10	0.652956	5	0.0372722	0	0	9	0.530417	glutaminyl-peptide cyclotransferase-like protein isoform 2 [Homo sapiens]
CAPZA2	10	3.14399	5	1.34755	5	1.34755	27.5	6.3307	F-actin-capping protein subunit alpha-2 [Homo sapiens]
EXOSC5	10	2.31428	5	0.878031	8	1.76042	6	1.17768	exosome complex component RRP46 [Homo sapiens]
EXOC1	10	3.28372	0	0	6	1.96148	5	1.5947	exocyst complex component 1 isoform 1 [Homo sapiens]
ELP1	10	0.228717	10	0.228717	5	-0.136109	10.5	0.265158	elongator complex protein 1 [Homo sapiens]
ERCC6L	10	1.96946	0	0	0	0	5	0.800881	DNA excision repair protein ERCC-6-like [Homo sapiens]
DEF6	10	7.875	0	0	0	0	0	0	differentially expressed in FDCP 6 homolog [Homo sapiens]
DSC3	10	3.57634	0	0	14	3.1424	0	0	desmocollin-3 isoform Dsc3b preproprotein [Homo sapiens]
ACOT7	10	5.87221	0	0	0	0	8	5.23252	cytosolic acyl coenzyme A thioester hydrolase isoform hBACHb [Homo sapiens]
DYNC1LI2	10	4.08087	0	0	12	4.67977	16	5.58179	cytoplasmic dynein 1 light intermediate chain 2 [Homo sapiens]
CUL4B	10	1.33958	0	0	3	0.0811535	8	0.986354	cullin-4B isoform 2 [Homo sapiens]
FAM120A	10	1.34262	5	0.40398	3	0.0212901	12.5	1.79322	constitutive coactivator of PPAR-gamma-like protein 1 [Homo sapiens]
MCC	10	7.72116	7	7.56947	11	7.74729	17	7.82087	colorectal mutant cancer protein isoform 1 [Homo sapiens]
CDK5	10	5.44181	0	0	0	0	0	0	cell division protein kinase 5 isoform 2 [Homo sapiens]
MNAT1	10	6.3305	3	2.78204	3	2.78204	5.5	4.62419	CDK-activating kinase assembly factor MAT1 isoform 2 [Homo sapiens]
CAPN2	10	3.84681	0	0	0	0	4.5	1.71227	calpain-2 catalytic subunit isoform 1 [Homo sapiens]
BOLA2B	10	0.166021	6	-0.159564	5	-0.240898	6	-0.159564	bolA-like protein 2 [Homo sapiens]
BOLA2	10	0.166021	6	-0.159564	5	-0.240898	6	-0.159564	BolA-like protein 2 [Homo sapiens]
ENO3	10	4.52157	5	2.52927	6	2.99722	6.5	3.21839	beta-enolase isoform 2 [Homo sapiens]
ARID2	10	3.69371	0	0	0	0	5	1.88938	AT-rich interactive domain-containing protein 2 [Homo sapiens]
ANKHD1	10	1.20128	0	0	13	1.70639	14.5	1.9513	ankyrin repeat and KH domain-containing protein 1 isoform 1 [Homo sapiens]
AARS	10	2.4262	0	0	11	2.67851	16.5	3.89909	alanyl-tRNA synthetase, cytoplasmic [Homo sapiens]
ABLIM1	10	3.20857	8	1.35397	8	2.6704	30.5	6.51967	actin-binding LIM protein 1 isoform a [Homo sapiens]
RPS4Y2	10	1.32316	0	0	0	0	18	2.54772	40S ribosomal protein S4, Y isoform 2 [Homo sapiens]
MRPL46	10	2.60672	9.5	2.474	7	1.77641	8	2.06189	39S ribosomal protein L46, mitochondrial precursor [Homo sapiens]
MRPL28	10	0.873506	11	0.991868	10.5	0.932767	9	0.754541	39S ribosomal protein L28, mitochondrial precursor [Homo sapiens]
MRPS18B	10	3.42125	9	3.09459	7	2.382	2	0.333139	28S ribosomal protein S18b, mitochondrial precursor [Homo sapiens]
PSMD10	10	4.8116	7	2.17223	24	6.05324	5	1.39026	26S proteasome non-ATPase regulatory subunit 10 isoform 2 [Homo sapiens]
DECR1	10	3.09631	0	0	7	2.1284	5	1.41598	2,4-dienoyl-CoA reductase, mitochondrial precursor [Homo sapiens]
ZC3H15	9.5	4.42918	4	1.95794	5.5	2.74695	5	2.49272	zinc finger CCCH domain-containing protein 15 [Homo sapiens]
TMC1	9.5	7.875	0	0	0	0	0	0	transmembrane channel-like protein 1 [Homo sapiens]
ALYREF	9.5	1.04333	0	0	6	0.426374	8	0.780625	THO complex subunit 4 [Homo sapiens]
TELO2	9.5	0.209526	12	0.387895	5	-0.112166	13.5	0.494647	telomere length regulation protein TEL2 homolog [Homo sapiens]
SYMPK	9.5	1.78523	14	2.74736	0	0	11.5	2.22651	symplekin [Homo sapiens]
SLK	9.5	7.12129	0	0	0	0	7.5	6.74979	STE20-like serine/threonine-protein kinase [Homo sapiens]
STMN1	9.5	5.61329	9	5.45847	22	7.26165	12.5	6.31861	stathmin isoform a [Homo sapiens]
SAFB2	9.5	3.93073	0	0	14	5.16532	6.5	2.80214	scaffold attachment factor B2 [Homo sapiens]
SKP1	9.5	-0.208963	7	1.68622	13.5	-0.189909	6.5	-0.223251	S-phase kinase-associated protein 1 isoform b [Homo sapiens]
SET	9.5	5.1957	0	0	3	1.81265	6.5	3.96083	protein SET isoform 1 [Homo sapiens]
PSMB3	9.5	1.21791	6	0.595692	11.5	1.56401	11	1.47828	proteasome subunit beta type-3 [Homo sapiens]
PSMA3	9.5	1.67211	0	0	10	1.78141	9	1.56179	proteasome subunit alpha type-3 isoform 1 [Homo sapiens]
HSD17B4	9.5	0.680457	0	0	13	1.16231	21.5	2.26985	peroxisomal multifunctional enzyme type 2 isoform 2 [Homo sapiens]
MAPKAPK5	9.5	3.39279	10	3.55626	11.5	4.01331	14.5	4.78356	MAP kinase-activated protein kinase 5 isoform 1 [Homo sapiens]
LRRFIP1	9.5	2.86768	0	0	3	0.812415	3	0.812415	leucine-rich repeat flightless-interacting protein 1 isoform 1 [Homo sapiens]
LLGL1	9.5	2.54219	0	0	7	1.78536	7	1.78536	lethal(2) giant larvae protein homolog 1 [Homo sapiens]
LARP1B	9.5	3.22774	0	0	7	2.40389	7	2.40389	la-related protein 1B isoform 1 [Homo sapiens]
KRT5	9.5	-0.0270752	7	-0.187941	0	0	4.5	-0.348573	keratin 5; Keratin-kda cytokeratin; keratin, type II cytoskeletal 5; cytokeratin 5 [Homo sapiens]
HDAC2	9.5	-0.0126232	7.5	-0.229415	11.5	0.204198	19	1.00921	histone deacetylase 2 [Homo sapiens]
HK1	9.5	0.900945	9	0.836071	3	0.0478963	10	0.965635	hexokinase-1 isoform HKI [Homo sapiens]
HNRNPCL3	9.5	2.35904	14	3.48061	24	5.23527	8	1.94155	heterogeneous nuclear ribonucleoprotein C-like [Homo sapiens]
GSTP1	9.5	1.6247	2	-0.181195	9	1.50914	5.5	0.675698	glutathione S-transferase P [Homo sapiens]
GEMIN8	9.5	2.1765	0	0	9.5	2.1765	0	0	gem-associated protein 8 [Homo sapiens]
DCTPP1	9.5	2.38131	0	0	8	1.98182	5	1.13466	dCTP pyrophosphatase 1 [Homo sapiens]
CUL1	9.5	-0.165303	9	-0.168871	8	-0.176007	11	-0.154598	cullin-1 [Homo sapiens]
CTPS1	9.5	0.724073	15	1.58835	12	1.12219	19	2.18318	CTP synthase 1 [Homo sapiens]
CSTF2	9.5	2.76275	5	1.22643	0	0	10	2.91679	cleavage stimulation factor subunit 2 [Homo sapiens]
PRKAR2B	9.5	3.85055	3	1.06013	8	3.30594	17.5	5.78629	cAMP-dependent protein kinase type II-beta regulatory subunit [Homo sapiens]
ABCD3	9.5	4.34413	13.5	5.44832	5	2.45059	36.5	7.37299	ATP-binding cassette sub-family D member 3 isoform a [Homo sapiens]
ANAPC5	9.5	1.24894	8	0.974475	1	0.108898	20.5	3.0747	anaphase-promoting complex subunit 5 isoform a [Homo sapiens]
TXLNA	9.5	6.15148	14	6.93351	9	6.01588	11.5	6.57937	alpha-taxilin [Homo sapiens]
AHCY	9.5	2.02828	3	0.173266	8	1.47808	11.5	2.32797	adenosylhomocysteinase isoform 2 [Homo sapiens]
ACAT1	9.5	1.62192	3.5	0.314187	11	1.93228	10.5	1.8298	acetyl-CoA acetyltransferase, mitochondrial precursor [Homo sapiens]
MRPS9	9.5	2.50077	4	0.722469	5	1.06329	4	0.722469	28S ribosomal protein S9, mitochondrial [Homo sapiens]
PLCD3	9.5	7.04851	0	0	0	0	4	5.03771	1-phosphatidylinositol-4,5-bisphosphate phosphodiesterase delta-3 [Homo sapiens]
ZRANB2	9	2.01652	7	1.22403	6	0.975573	4	0.62546	zinc finger Ran-binding domain-containing protein 2 isoform 1 [Homo sapiens]
ZNF841	9	7.875	0	0	0	0	0	0	zinc finger protein 841 [Homo sapiens]
ZNF326	9	4.52574	0	0	4	2.15755	0	0	zinc finger protein 326 isoform 1 [Homo sapiens]
ZC3H18	9	2.75664	0	0	8	2.44333	14	4.10246	zinc finger CCCH domain-containing protein 18 [Homo sapiens]
YBX2	9	1.88007	15	3.2033	11	2.3477	11	2.3477	Y-box-binding protein 2 [Homo sapiens]
WDR3	9	2.36826	11	2.90205	5	1.19223	13	3.39329	WD repeat-containing protein 3 [Homo sapiens]
NSF	9	3.09288	0	0	0	0	24.5	6.07518	vesicle-fusing ATPase [Homo sapiens]
UBE2V1	9	7.25693	0	0	11	6.84754	5	4.8452	ubiquitin-conjugating enzyme E2 variant 1 isoform a [Homo sapiens]
UBAP2L	9	2.15991	3	0.294104	12	2.98199	10.5	2.58276	ubiquitin-associated protein 2-like isoform b [Homo sapiens]
TUBG1	9	1.01199	3.5	-0.0742403	14	1.95269	12	1.58448	tubulin gamma-1 chain [Homo sapiens]
CTCF	9	2.97781	0	0	0	0	8	2.64287	transcriptional repressor CTCF isoform 1 [Homo sapiens]
SMARCB1	9	5.75629	0	0	6	4.50266	7	4.9994	SWI/SNF-related matrix-associated actin-dependent regulator of chromatin subfamily B member 1 isoform b [Homo sapiens]
PDS5A	9	2.51713	12.5	3.45548	4	0.95098	10.5	2.93753	sister chromatid cohesion protein PDS5 homolog A isoform 1 [Homo sapiens]
SARS2	9	3.06374	11	2.40588	24	4.79862	10.5	2.28795	seryl-tRNA synthetase, mitochondrial isoform a precursor [Homo sapiens]
ENTR1	9	7.43854	0	0	0	0	0	0	serologically defined colon cancer antigen 3 isoform 1 [Homo sapiens]
SRSF5	9	2.67148	0	0	5	1.2375	6	1.61472	serine/arginine-rich splicing factor 5 [Homo sapiens]
SAMHD1	9	0.368284	6	0.0689775	9	0.368284	6	0.0689775	SAM domain and HD domain-containing protein 1 [Homo sapiens]
EWSR1	9	2.81045	0	0	7	2.1604	8.5	2.6533	RNA-binding protein EWS isoform 3 [Homo sapiens]
RANBP1	9	1.67888	6	0.961934	6	0.961934	16	3.17271	ran-specific GTPase-activating protein isoform 2 [Homo sapiens]
RBM3	9	1.99897	4	0.531879	5	0.835075	6	1.13456	putative RNA-binding protein 3 [Homo sapiens]
NOP2	9	0.400627	0	0	11	0.589152	8.5	0.353375	putative ribosomal RNA methyltransferase NOP2 [Homo sapiens]
SEC23A	9	1.18502	0	0	11	1.59462	10.5	1.49334	protein transport protein Sec23A [Homo sapiens]
TIMELESS	9	4.05393	0	0	1	0.355368	9	4.05393	protein timeless homolog [Homo sapiens]
LSM12	9	5.46249	0	0	0	0	0	0	protein LSM12 homolog [Homo sapiens]
LAS1L	9	3.54176	0	0	0	0	8	1.09817	protein LAS1 homolog isoform 3 [Homo sapiens]
GNAS	9	1.96556	19	4.05931	6	1.20329	43.5	6.77617	protein GNAS isoform XLas [Homo sapiens]
PARK7	9	1.40588	6	0.635282	18	3.3828	17.5	3.28651	protein DJ-1 [Homo sapiens]
PSMB2	9	0.456739	3	-0.386999	5	-0.105799	8.5	0.386628	proteasome subunit beta type-2 isoform 1 [Homo sapiens]
PTGES3	9	0.790911	8.5	0.717116	22	2.58808	17	1.93124	prostaglandin E synthase 3 [Homo sapiens]
DHX36	9	0.997714	0	0	0	0	7	0.647626	probable ATP-dependent RNA helicase DHX36 isoform 2 [Homo sapiens]
DHTKD1	9	3.94764	0	0	0	0	0	0	probable 2-oxoglutarate dehydrogenase E1 component DHKTD1, mitochondrial precursor [Homo sapiens]
PFDN2	9	0.909498	3	-0.165358	3	-0.165358	5	0.194886	prefoldin subunit 2 [Homo sapiens]
PLS3	9	0.946916	0	0	18	2.50723	23	3.2739	plastin-3 isoform 2 [Homo sapiens]
PTCD3	9	1.61728	8	1.37674	0	0	7	1.13216	pentatricopeptide repeat-containing protein 3, mitochondrial precursor [Homo sapiens]
GIPC1	9	7.78042	7	7.72016	3	7.12011	31.5	7.86719	PDZ domain-containing protein GIPC1 isoform 1 [Homo sapiens]
NUP93	9	0.428831	7	0.186393	5	-0.0565751	11.5	0.730088	nuclear pore complex protein Nup93 [Homo sapiens]
NAA15	9	3.51781	0	0	0	0	15	5.12359	N-alpha-acetyltransferase 15, NatA auxiliary subunit [Homo sapiens]
MYO1A	9	5.00904	0	0	0	0	18.5	6.80931	myosin-Ia [Homo sapiens]
MTA3	9	2.20213	0	0	0	0	0	0	metastasis-associated protein MTA3 [Homo sapiens]
MIA3	9	4.81917	0	0	0	0	0	0	melanoma inhibitory activity protein 3 precursor [Homo sapiens]
KDM1A	9	0.670033	6	0.186388	11.5	1.06755	15	1.60981	lysine-specific histone demethylase 1A isoform a [Homo sapiens]
LRCH2	9	1.58393	4.5	0.61851	5	0.728023	17.5	3.19784	leucine-rich repeat and calponin homology domain-containing protein 2 isoform 1 [Homo sapiens]
LMNB1	9	1.8188	0	0	0	0	9	1.8188	lamin-B1 [Homo sapiens]
KATNA1	9	4.53733	0	0	0	0	4	2.16242	katanin p60 ATPase-containing subunit A1 [Homo sapiens]
IDH3A	9	2.04939	0	0	0	0	0	0	isocitrate dehydrogenase [NAD] subunit alpha, mitochondrial precursor [Homo sapiens]
KPNA2	9	0.208196	5	-0.460946	4.5	-0.544184	25	2.71166	importin subunit alpha-1 [Homo sapiens]
HOMER2	9	1.72006	0	0	6	1.44872	3	0.463785	homer protein homolog 2 isoform 2 [Homo sapiens]
HNRNPH3	9	1.39966	6	0.757486	3	0.0997112	7.5	1.08132	heterogeneous nuclear ribonucleoprotein H3 isoform a [Homo sapiens]
HAUS6	9	0.971991	0	0	0	0	5	0.408009	HAUS augmin-like complex subunit 6 isoform 1 [Homo sapiens]
GUF1	9	5.25019	0	0	0	0	0	0	GTP-binding protein GUF1 homolog [Homo sapiens]
NMT1	9	3.14313	6	2.0787	8	2.8065	5.5	1.88642	glycylpeptide N-tetradecanoyltransferase 1 [Homo sapiens]
GNPDA2	9	7.875	0	0	0	0	0	0	glucosamine-6-phosphate isomerase 2 [Homo sapiens]
GCFC2	9	3.46654	0	0	0	0	0	0	GC-rich sequence DNA-binding factor [Homo sapiens]
TUBGCP3	9	1.2442	0	0	7	0.874467	12	1.7827	gamma-tubulin complex component 3 [Homo sapiens]
ENO2	9	2.86326	6	1.92919	5	1.59481	11.5	3.54983	gamma-enolase [Homo sapiens]
CHTOP	9	2.89186	7	2.20002	9	2.89186	6.5	2.01716	Friend of PRMT1 protein [Homo sapiens]
FHOD3	9	7.875	0	0	0	0	11	7.875	FH1/FH2 domain-containing protein 3 [Homo sapiens]
FLAD1	9	4.05446	0	0	3	0.879463	4	1.81434	FAD synthase isoform 4 [Homo sapiens]
EXOSC4	9	2.97777	5	1.47108	14	4.43415	3	0.63578	exosome complex exonuclease RRP41 [Homo sapiens]
EXOSC2	9	1.79701	9	1.79701	5	0.725873	9	1.79701	exosome complex exonuclease RRP4 [Homo sapiens]
EIF5	9	0.458091	12	0.72275	12	0.72275	11	0.632852	eukaryotic translation initiation factor 5 [Homo sapiens]
POLD1	9	0.259469	14	0.754761	0	0	20	1.33693	DNA polymerase delta catalytic subunit [Homo sapiens]
DCAF8	9	2.22635	0	0	0	0	8	1.94567	DDB1- and CUL4-associated factor 8 [Homo sapiens]
CYFIP2	9	1.50519	0	0	6	0.810854	9	1.50519	cytoplasmic FMR1-interacting protein 2 [Homo sapiens]
CCNT1	9	0.830516	5	0.32957	0	0	3.5	0.140343	cyclin-T1 [Homo sapiens]
COPS4	9	0.0682535	8	0.0126509	10	0.123846	6.5	-0.0707539	COP9 signalosome complex subunit 4 [Homo sapiens]
COG4	9	3.19066	0	0	0	0	11	3.78887	conserved oligomeric Golgi complex subunit 4 isoform 1 [Homo sapiens]
CCDC102A	9	7.875	0	0	0	0	0	0	coiled-coil domain-containing protein 102A [Homo sapiens]
CLPB	9	-0.0631294	2	-0.37206	4	-0.283907	8	-0.107314	caseinolytic peptidase B protein homolog [Homo sapiens]
CSNK2A2	9	0.802598	7.5	0.611682	4.5	0.226914	10.5	0.992095	casein kinase II subunit alpha' [Homo sapiens]
CSNK1A1L	9	6.17847	0	0	0	0	7	5.50641	casein kinase I isoform alpha-like [Homo sapiens]
PRKAR1B	9	2.23211	0	0	9	2.21962	7	1.65167	cAMP-dependent protein kinase type I-beta regulatory subunit [Homo sapiens]
BLM	9	3.27037	0	0	5	1.7848	8	2.92822	Bloom syndrome protein [Homo sapiens]
BAG2	9	0.0941037	4.5	-0.315054	6	-0.178788	5.5	-0.224234	BAG family molecular chaperone regulator 2 [Homo sapiens]
DDX50	9	0.357036	10	0.472912	7	0.12466	10.5	0.53074	ATP-dependent RNA helicase DDX50 [Homo sapiens]
ATXN2L	9	1.18109	0	0	8	0.979901	8.5	1.0475	ataxin-2-like protein isoform B [Homo sapiens]
AP2B1	9	1.40998	11.5	1.94066	21	3.68223	32.5	5.13997	AP-2 complex subunit beta isoform a [Homo sapiens]
AGPS	9	2.87589	0	0	1	0.0482688	13	3.97829	alkyldihydroxyacetonephosphate synthase, peroxisomal precursor [Homo sapiens]
AKR1B1	9	7.27411	4	5.7211	1	1.87368	4.5	6.03433	aldose reductase [Homo sapiens]
AKR7A2	9	4.93422	0	0	6	3.64866	2	1.15292	aflatoxin B1 aldehyde reductase member 2 [Homo sapiens]
SLC25A6	9	0.061351	5	-0.230264	3	-0.375792	10.5	0.170706	ADP/ATP translocase 3 [Homo sapiens]
SLC25A5	9	-0.317015	3	-0.596853	3	-0.596853	12.5	-0.15315	ADP/ATP translocase 2 [Homo sapiens]
ACTR2	9	2.24568	0	0	0	0	13.5	3.38008	actin-related protein 2 isoform b [Homo sapiens]
MRPL27	9	3.94707	11	4.59678	2	0.708603	0	0	39S ribosomal protein L27, mitochondrial [Homo sapiens]
MRPL21	9	1.77031	10	2.00002	9	1.77031	5	0.808488	39S ribosomal protein L21, mitochondrial isoform d [Homo sapiens]
MRPL14	9	2.66351	5	1.33844	0	0	0	0	39S ribosomal protein L14, mitochondrial precursor [Homo sapiens]
MRPS7	9	1.27267	10	1.47517	4	0.22887	0	0	28S ribosomal protein S7, mitochondrial [Homo sapiens]
BCKDHA	9	3.37579	0	0	0	0	3	1.01951	2-oxoisovalerate dehydrogenase subunit alpha, mitochondrial isoform 1 precursor [Homo sapiens]
YWHAQ	9	0.347635	9	0.347635	13	0.644913	20.5	1.19396	14-3-3 protein theta [Homo sapiens]
PLCB3	9	7.82668	0	0	0	0	0	0	1-phosphatidylinositol-4,5-bisphosphate phosphodiesterase beta-3 isoform 1 [Homo sapiens]
WDR82	8.5	1.24781	0	0	6	0.74542	6	0.74542	WD repeat-containing protein 82 [Homo sapiens]
TFIP11	8.5	2.04926	0	0	3	0.362654	3	0.362654	tuftelin-interacting protein 11 [Homo sapiens]
TMPO	8.5	0.991978	4.5	0.147174	0	0	16.5	2.55865	thymopoietin isoform alpha [Homo sapiens]
SNX2	8.5	6.26031	0	0	3	3.17495	6	5.3161	sorting nexin-2 [Homo sapiens]
SNRPE	8.5	0.0589941	8.5	0.0589941	34	2.34671	12	0.387855	small nuclear ribonucleoprotein E [Homo sapiens]
SRPK2	8.5	3.29038	0	0	5.5	2.09334	6.5	2.51574	serine/threonine-protein kinase SRPK2 isoform b [Homo sapiens]
DUSP11	8.5	3.85048	3	1.36733	0	0	7	3.26577	RNA/RNP complex-1-interacting phosphatase [Homo sapiens]
SCAF8	8.5	0.303465	8	0.270373	0	0	9.5	0.369601	RNA-binding protein 16 [Homo sapiens]
RBMXL3	8.5	2.12206	0	0	0	0	0	0	RNA binding motif protein, X-linked-like 3 [Homo sapiens]
PUS7	8.5	4.84999	0	0	0	0	9	5.02867	pseudouridylate synthase 7 homolog [Homo sapiens]
NIPSNAP2	8.5	1.57853	5	0.794477	0	0	4	0.564898	protein NipSnap homolog 2 [Homo sapiens]
PELP1	8.5	1.39136	0	0	15	2.88557	8	1.26705	proline-, glutamic acid- and leucine-rich protein 1 [Homo sapiens]
METTL15	8.5	7.57067	0	0	0	0	4	6.7117	probable S-adenosyl-L-methionine-dependent methyltransferase METT5D1 isoform 1 [Homo sapiens]
PIP5K1B	8.5	2.61089	0	0	5	1.40904	5	1.40904	phosphatidylinositol-4-phosphate 5-kinase type-1 beta isoform 2 [Homo sapiens]
ECI2	8.5	7.20957	2	3.6095	0	0	7	6.94396	peroxisomal 3,2-trans-enoyl-CoA isomerase isoform 1 [Homo sapiens]
PDLIM1	8.5	4.04404	17	6.11769	9	4.2254	143.5	7.84075	PDZ and LIM domain protein 1 [Homo sapiens]
MPRIP	8.5	3.69627	11	4.52098	5	2.22218	24.5	6.69761	myosin phosphatase Rho-interacting protein isoform 1 [Homo sapiens]
LRCH3	8.5	1.47889	5	0.745472	0	0	33	5.14832	leucine-rich repeat and calponin homology domain-containing protein 3 [Homo sapiens]
HDAC6	8.5	-0.0762995	8	-0.101202	1	-0.449179	7.5	-0.126101	histone deacetylase 6 [Homo sapiens]
GNL3L	8.5	1.5372	0	0	6	0.897863	9.5	1.78508	guanine nucleotide-binding protein-like 3-like protein [Homo sapiens]
GLRX3	8.5	3.24534	0	0	5	1.92603	3.5	1.29334	glutaredoxin-3 [Homo sapiens]
DNAJB1	8.5	0.401772	6	0.156677	5	0.0584717	9.5	0.499523	dnaJ homolog subfamily B member 1 [Homo sapiens]
POLRMT	8.5	0.87443	12	1.47797	3	-0.102005	7	0.610244	DNA-directed RNA polymerase, mitochondrial precursor [Homo sapiens]
CKAP4	8.5	1.61803	0	0	9	1.73694	18	3.61958	cytoskeleton-associated protein 4 [Homo sapiens]
CDK4	8.5	0.914725	0	0	5	0.255743	12.5	1.64401	cell division protein kinase 4 [Homo sapiens]
RPL29	8.5	0.597746	17	2.08451	0	0	5	-0.0437567	60S ribosomal protein L29 [Homo sapiens]
MRPS22	8.5	1.10899	6	0.585789	16	2.56957	10	1.41631	28S ribosomal protein S22, mitochondrial [Homo sapiens]
VASP	8	6.82825	0	0	2	3.02934	8	6.82825	vasodilator-stimulated phosphoprotein [Homo sapiens]
SNRPC	8	3.50362	0	0	0	0	0	0	U1 small nuclear ribonucleoprotein C [Homo sapiens]
TPP2	8	0.808094	0	0	0	0	13	1.72105	tripeptidyl-peptidase 2 [Homo sapiens]
TAGLN2	8	3.0071	11.5	4.12837	4	1.40852	24	6.309	transgelin-2 [Homo sapiens]
TLE3	8	2.30152	0	0	2	0.156882	0	0	transducin-like enhancer protein 3 isoform a [Homo sapiens]
ATP1A3	8	0.613565	12	1.17752	3	-0.103896	26	2.96862	sodium/potassium-transporting ATPase subunit alpha-3 [Homo sapiens]
SRSF6	8	1.47425	0	0	2	-0.210442	3.5	0.217226	serine/arginine-rich splicing factor 6 [Homo sapiens]
SENP2	8	5.31594	0	0	1	0.743555	0	0	sentrin-specific protease 2 [Homo sapiens]
SEC23IP	8	1.72796	0	0	0	0	9	1.97899	SEC23-interacting protein [Homo sapiens]
RBM27	8	1.74859	0	0	0	0	9	2.00214	RNA-binding protein 27 [Homo sapiens]
RBMX	8	1.17864	7	0.9375	15	2.74367	5	0.447776	RNA-binding motif protein, X chromosome isoform 1 [Homo sapiens]
RBMXL1	8	1.95863	0	0	0	0	0	0	RNA binding motif protein, X-linked-like 1 [Homo sapiens]
RSL1D1	8	0.183276	7	0.0660693	15	0.996039	11.5	0.592034	ribosomal L1 domain-containing protein 1 [Homo sapiens]
RFC2	8	3.131	0	0	9	3.50963	12.5	4.61699	replication factor C subunit 2 isoform 2 [Homo sapiens]
RAP1B	8	6.36668	7	6.04292	0	0	51	7.82666	ras-related protein Rap-1b precursor [Homo sapiens]
PKLR	8	5.66064	0	0	0	0	9	5.97759	pyruvate kinase isozymes R/L isoform 1 [Homo sapiens]
FTSJ3	8	2.5731	0	0	4	1.09557	6	1.86025	putative rRNA methyltransferase 3 [Homo sapiens]
VIRMA	8	1.11016	0	0	0	0	11	1.64355	protein virilizer homolog isoform 1 [Homo sapiens]
LTV1	8	2.77071	3	0.74195	13	4.32458	5	1.59724	protein LTV1 homolog [Homo sapiens]
KRI1	8	2.1356	0	0	2.5	0.381272	11	2.98107	protein KRI1 homolog [Homo sapiens]
P3H1	8	5.9063	0	0	0	0	10.5	6.55224	prolyl 3-hydroxylase 1 isoform 2 [Homo sapiens]
PLPBP	8	2.05513	8.5	2.19404	3	0.571465	5	1.18181	proline synthase co-transcribed bacterial homolog protein [Homo sapiens]
PREB	8	2.24968	0	0	0	0	2	0.269228	prolactin regulatory element-binding protein [Homo sapiens]
PDCD5	8	1.9414	3	0.519095	11	2.71558	0	0	programmed cell death protein 5 [Homo sapiens]
PARS2	8	4.38242	0	0	0	0	3	1.64143	probable prolyl-tRNA synthetase, mitochondrial precursor [Homo sapiens]
DHX40	8	1.21449	9	1.42827	6	0.779017	6	0.639667	probable ATP-dependent RNA helicase DHX40 isoform 2 [Homo sapiens]
DDX52	8	2.65963	0	0	7	2.30299	0	0	probable ATP-dependent RNA helicase DDX52 isoform a [Homo sapiens]
BCAS2	8	2.16702	5.5	1.32684	9	2.48365	7	1.8386	pre-mRNA-splicing factor SPF27 [Homo sapiens]
POU2F1	8	4.44665	0	0	2	1.0984	4	2.41341	POU domain, class 2, transcription factor 1 [Homo sapiens]
PLRG1	8	1.21372	4	0.242436	7	0.974393	11	1.90909	pleiotropic regulator 1 isoform 1 [Homo sapiens]
PKP2	8	3.81108	0	0	0	0	4	1.64269	plakophilin-2 isoform 2b [Homo sapiens]
PIK3C2A	8	1.18327	0	0	0	0	13.5	2.23467	phosphatidylinositol 4-phosphate 3-kinase C2 domain-containing subunit alpha [Homo sapiens]
PES1	8	2.7295	0	0	0	0	7	2.37154	pescadillo homolog [Homo sapiens]
GIGYF2	8	0.149457	0	0	10	0.338152	0	0	PERQ amino acid-rich with GYF domain-containing protein 2 isoform b [Homo sapiens]
FKBP1A	8	6.58994	0	0	0	0	0	0	peptidyl-prolyl cis-trans isomerase FKBP1A [Homo sapiens]
OSBPL6	8	7.875	0	0	1	7.875	9	7.875	oxysterol-binding protein-related protein 6 isoform a [Homo sapiens]
NAP1L4	8	1.11203	7	0.879867	11	1.78888	16	2.82485	nucleosome assembly protein 1-like 4 [Homo sapiens]
NOC4L	8	1.68201	5	0.840973	1	-0.321834	5	0.840973	nucleolar complex protein 4 homolog [Homo sapiens]
NOC2L	8	0.922224	0	0	0	0	5	0.381129	nucleolar complex protein 2 homolog [Homo sapiens]
NELFA	8	2.18461	0	0	3	0.594718	17	4.39308	negative elongation factor A [Homo sapiens]
NCKAP1	8	3.19255	0	0	0	0	9.5	3.59486	nck-associated protein 1 isoform 2 [Homo sapiens]
MAPK6	8	1.51676	13.5	2.8076	4	0.483436	12	2.47496	mitogen-activated protein kinase 6 [Homo sapiens]
TIMM8A	8	0.0439415	0	0	3	-0.0699792	1	-0.115539	mitochondrial import inner membrane translocase subunit Tim8 A isoform 1 [Homo sapiens]
MFAP1	8	5.99312	0	0	13.5	7.04493	0	0	microfibrillar-associated protein 1 [Homo sapiens]
LBR	8	3.08306	5	1.87368	0	0	6	2.29828	lamin-B receptor [Homo sapiens]
KRT75	8	0.874467	6	0.561707	0	0	4	0.246254	keratin, type II cytoskeletal 75 [Homo sapiens]
ITSN1	8	7.875	0	0	0	0	18	7.875	intersectin-1 isoform ITSN-l [Homo sapiens]
HPRT1	8	1.73114	14	3.31419	4.5	0.676001	10.5	2.43239	hypoxanthine-guanine phosphoribosyltransferase [Homo sapiens]
PROSER1	8	0.539493	5.5	0.163033	17	1.84743	9.5	1.0352	hypothetical protein LOC80209 isoform 1 [Homo sapiens]
CLUH	8	2.47867	0	0	0	0	13	3.90725	hypothetical protein LOC23277 [Homo sapiens]
H1FX	8	2.16899	0	0	8	2.16899	0	0	histone H1x [Homo sapiens]
HMGB2	8	0.816017	8	0.816017	4	0.281843	6	0.549883	high mobility group protein B2 [Homo sapiens]
GLG1	8	1.80822	12	2.74557	0	0	28	5.36799	Golgi apparatus protein 1 isoform 3 precursor [Homo sapiens]
GYG1	8	7.53365	0	0	0	0	0	0	glycogenin-1 isoform 2 [Homo sapiens]
GTF3C5	8	1.40431	0	0	0	0	9	1.74231	general transcription factor 3C polypeptide 5 isoform 2 [Homo sapiens]
GTF3C2	8	2.67798	8	2.54033	0	0	11.5	3.64346	general transcription factor 3C polypeptide 2 [Homo sapiens]
TUBGCP6	8	2.57914	0	0	0	0	15	4.47358	gamma-tubulin complex component 6 [Homo sapiens]
GPKOW	8	2.1088	13	3.41391	0	0	11	2.92353	G patch domain and KOW motifs-containing protein [Homo sapiens]
FHL1	8	1.25185	5	-0.0171183	7	0.128033	7	0.135114	four and a half LIM domains protein 1 isoform 1 [Homo sapiens]
CAPZB	8	1.56144	9	1.82291	10.5	2.20326	48.5	6.73037	F-actin-capping protein subunit beta isoform 1 [Homo sapiens]
EXOC6	8	3.09826	0	0	0	0	4	1.50741	exocyst complex component 6 isoform b [Homo sapiens]
EXOC3	8	2.95213	0	0	2	0.567115	10	3.60602	exocyst complex component 3 [Homo sapiens]
ECHS1	8	2.47312	4	0.966642	7	2.11635	7.5	2.29666	enoyl-CoA hydratase, mitochondrial [Homo sapiens]
STUB1	8	-0.0581736	5	-0.257345	4	-0.323644	13	0.273838	E3 ubiquitin-protein ligase CHIP [Homo sapiens]
DYNLT1	8	3.75039	0	0	6	2.84909	7.5	3.53993	dynein light chain Tctex-type 1 [Homo sapiens]
DYNLL2	8	0.641028	0	0	0	0	18	1.81353	dynein light chain 2, cytoplasmic [Homo sapiens]
DYNLL1	8	0.230965	3	-0.248189	3	-0.248189	28.5	2.11575	dynein light chain 1, cytoplasmic [Homo sapiens]
DCTN3	8	5.07533	0	0	0	0	0	0	dynactin subunit 3 isoform 1 [Homo sapiens]
DBNL	8	5.35796	0	0	0	0	6	4.45233	drebrin-like protein isoform b [Homo sapiens]
POLA1	8	2.42945	0	0	0	0	10	3.05028	DNA polymerase alpha catalytic subunit [Homo sapiens]
LIG1	8	3.78646	0	0	0	0	11	4.79644	DNA ligase 1 [Homo sapiens]
DLD	8	1.92941	8	1.92941	6	1.32783	10	2.49712	dihydrolipoyl dehydrogenase, mitochondrial precursor [Homo sapiens]
DSG2	8	5.6379	5	4.16774	0	0	38	7.72454	desmoglein-2 preproprotein [Homo sapiens]
CARS	8	4.2521	0	0	3	1.57982	9	4.41371	cysteinyl-tRNA synthetase, cytoplasmic isoform e [Homo sapiens]
CUL3	8	-0.241962	0	0	0	0	7.5	-0.244043	cullin-3 [Homo sapiens]
CORO2A	8	5.61306	0	0	0	0	14.5	6.94211	coronin-2A [Homo sapiens]
CSTF2T	8	3.65533	0	0	0	0	0	0	cleavage stimulation factor subunit 2 tau variant [Homo sapiens]
CPSF7	8	1.17934	8	0.870505	4	0.339498	8.5	0.956969	cleavage and polyadenylation specificity factor subunit 7 isoform 3 [Homo sapiens]
CDK13	8	1.5996	0	0	0	0	13	2.74064	cell division protein kinase 13 isoform 1 [Homo sapiens]
BYSL	8	0.719896	5	0.164064	16	2.13058	5	0.164064	bystin [Homo sapiens]
DDX39A	8	0.429708	17	1.71996	0	0	19.5	2.05842	ATP-dependent RNA helicase DDX39 [Homo sapiens]
ADAMTS17	8	7.36825	0	0	0	0	0	0	A disintegrin and metalloproteinase with thrombospondin motifs 17 preproprotein [Homo sapiens]
MRPL43	8	1.45658	9	1.57461	0	0	4.5	0.687243	39S ribosomal protein L43, mitochondrial isoform a [Homo sapiens]
HIBCH	8	5.28404	6	4.37493	7	4.86852	2	1.50367	3-hydroxyisobutyryl-CoA hydrolase, mitochondrial isoform 1 precursor [Homo sapiens]
TRMT1L	7.5	1.66889	9	2.10119	10	2.37871	9	2.10119	TRM1-like protein [Homo sapiens]
TNPO1	7.5	0.851769	0	0	8	0.936198	16	2.22571	transportin-1 isoform 1 [Homo sapiens]
SRP9	7.5	4.45094	0	0	2	0.96324	4	2.4514	signal recognition particle 9 kDa protein isoform 2 [Homo sapiens]
PLK1	7.5	0.85683	0	0	9.5	1.22803	6	0.574442	serine/threonine-protein kinase PLK1 [Homo sapiens]
RCOR1	7.5	4.00781	0	0	8	4.21898	5	2.76458	REST corepressor 1 [Homo sapiens]
ADRM1	7.5	1.85467	6	1.43582	2.5	0.414284	6.5	1.57704	proteasomal ubiquitin receptor ADRM1 precursor [Homo sapiens]
CPVL	7.5	1.00644	5	0.497372	7	0.905442	5	0.497372	probable serine carboxypeptidase CPVL precursor [Homo sapiens]
NDUFS3	7.5	1.07586	0	0	0	0	14	2.35188	NADH dehydrogenase [ubiquinone] iron-sulfur protein 3, mitochondrial precursor [Homo sapiens]
NDUFS2	7.5	0.956683	0	0	0	0	10	1.41629	NADH dehydrogenase [ubiquinone] iron-sulfur protein 2, mitochondrial isoform 1 precursor [Homo sapiens]
NDUFA5	7.5	1.41829	0	0	0	0	2.5	0.152142	NADH dehydrogenase [ubiquinone] 1 alpha subcomplex subunit 5 [Homo sapiens]
MKLN1	7.5	1.62758	11	2.5476	5	0.92218	8.5	1.89965	muskelin isoform 1 [Homo sapiens]
PMPCB	7.5	0.502408	6	0.305389	0	0	9	0.698485	mitochondrial-processing peptidase subunit beta precursor [Homo sapiens]
LRRFIP2	7.5	4.18887	8	4.39055	11	5.99102	26	7.41584	leucine-rich repeat flightless-interacting protein 2 isoform 1 [Homo sapiens]
GLUL	7.5	3.71737	3	1.31251	3	1.31251	4	1.89147	glutamine synthetase [Homo sapiens]
PRKCSH	7.5	6.84677	0	0	0	0	10.5	7.30061	glucosidase 2 subunit beta isoform 2 [Homo sapiens]
FAR1	7.5	0.118028	6	-0.0191091	0	0	24.5	1.63593	fatty acyl-CoA reductase 1 [Homo sapiens]
POLR1C	7.5	1.49649	0	0	5	0.727517	13	3.02019	DNA-directed RNA polymerases I and III subunit RPAC1 isoform 1 [Homo sapiens]
DUT	7.5	1.62136	7	1.48381	15	3.45638	8	1.75738	deoxyuridine 5'-triphosphate nucleotidohydrolase, mitochondrial isoform 1 precursor [Homo sapiens]
CBS	7.5	1.42064	3	0.216461	7	1.29024	5.5	0.892856	cystathionine beta-synthase [Homo sapiens]
GPS1	7.5	0.134509	9	0.258417	1	-0.402402	6.5	0.0518414	COP9 signalosome complex subunit 1 isoform 2 [Homo sapiens]
AGAP1	7.5	3.40875	0	0	0	0	0	0	arf-GAP with GTPase, ANK repeat and PH domain-containing protein 1 isoform 1 [Homo sapiens]
ANAPC7	7.5	1.22688	14	2.6962	5	0.61418	16	3.09856	anaphase-promoting complex subunit 7 isoform b [Homo sapiens]
ANP32A	7.5	6.40298	5	5.33186	0	0	8	6.54158	acidic leucine-rich nuclear phosphoprotein 32 family member A [Homo sapiens]
EXOSC1	7.5	1.77381	4	0.618555	0	0	4	0.618555	3'-5' exoribonuclease CSL4 homolog [Homo sapiens]
PSMD8	7.5	0.716427	9	0.977697	13	1.6565	10	1.15013	26S proteasome non-ATPase regulatory subunit 8 [Homo sapiens]
DPF1	7	6.58032	0	0	0	0	4	5.11434	zinc finger protein neuro-d4 isoform a [Homo sapiens]
ZNF687	7	2.86136	0	0	0	0	0	0	zinc finger protein 687 [Homo sapiens]
ZNF337	7	7.79552	0	0	0	0	8	7.81396	zinc finger protein 337 [Homo sapiens]
YEATS2	7	1.58259	0	0	14	3.30594	11.5	2.73666	YEATS domain-containing protein 2 [Homo sapiens]
WDR61	7	1.13089	5.5	0.751769	4	0.367299	3.5	0.238416	WD repeat-containing protein 61 [Homo sapiens]
WDR5	7	0.820439	0	0	4	0.202046	4	0.202046	WD repeat-containing protein 5 [Homo sapiens]
VARS2	7	3.20574	0	0	0	0	6	7.04552	valyl-tRNA synthetase, mitochondrial isoform 1 [Homo sapiens]
TSC2	7	1.16152	0	0	0	0	11	1.44568	tuberin isoform 4 [Homo sapiens]
TRMT2A	7	3.4444	0	0	2	0.756674	4	1.92771	tRNA (uracil-5-)-methyltransferase homolog A [Homo sapiens]
TNPO2	7	3.52763	0	0	0	0	0	0	transportin-2 isoform 3 [Homo sapiens]
EIF2B1	7	3.39225	8	3.80682	4	1.92884	6	2.93994	translation initiation factor eIF-2B subunit alpha [Homo sapiens]
TBL2	7	2.62502	0	0	0	0	6.5	2.42386	transducin beta-like protein 2 precursor [Homo sapiens]
SUPT5H	7	2.1126	0	0	7	1.68752	12	3.03336	transcription elongation factor SPT5 isoform b [Homo sapiens]
TYMS	7	5.65661	0	0	3	3.04662	11.5	6.80993	thymidylate synthase [Homo sapiens]
TXNRD1	7	2.14669	7	2.03783	9	2.65423	9.5	2.80065	thioredoxin reductase 1, cytoplasmic isoform 1 [Homo sapiens]
TTI1	7	0.770304	0	0	3	0.149822	5	0.46114	TELO2-interacting protein 1 homolog [Homo sapiens]
SYNJ1	7	2.53621	0	0	0	0	0	0	synaptojanin-1 isoform d [Homo sapiens]
SMARCD3	7	4.62593	0	0	3	2.23843	5	3.58429	SWI/SNF-related matrix-associated actin-dependent regulator of chromatin subfamily D member 3 isoform 2 [Homo sapiens]
STRN3	7	4.049	0	0	0	0	3	1.57314	striatin-3 isoform 2 [Homo sapiens]
SPATA5	7	0.902919	0	0	0	0	7	0.902919	spermatogenesis-associated protein 5 [Homo sapiens]
SRP72	7	2.116	4	1.11132	0	0	7	2.116	signal recognition particle 72 kDa protein [Homo sapiens]
SRP68	7	1.12154	0	0	0	0	10	1.71356	signal recognition particle 68 kDa protein [Homo sapiens]
ASH2L	7	3.37072	6	2.91611	4	1.90063	7.5	3.58388	set1/Ash2 histone methyltransferase complex subunit ASH2 isoform b [Homo sapiens]
PPP2R5C	7	2.00094	0	0	0	0	7	1.97293	serine/threonine-protein phosphatase kDa regulatory subunit gamma isoform isoform e [Homo sapiens]
PPP2R5D	7	2.97436	0	0	0	0	6	1.87059	serine/threonine-protein phosphatase kDa regulatory subunit delta isoform isoform 2 [Homo sapiens]
RBM45	7	7.31716	0	0	0	0	2	4.4872	RNA-binding protein 45 [Homo sapiens]
RBM28	7	2.07519	0	0	0	0	13	3.81301	RNA-binding protein 28 isoform 2 [Homo sapiens]
RBM26	7	2.99133	8	3.37413	0	0	7	2.99133	RNA-binding protein 26 [Homo sapiens]
RBMXL2	7	2.73552	0	0	0	0	0	0	RNA-binding motif protein, X-linked-like-2 [Homo sapiens]
RPAP3	7	0.903633	6	1.11047	0	0	8	1.093	RNA polymerase II-associated protein 3 isoform 1 [Homo sapiens]
RTCA	7	5.02575	5	2.90409	6	3.4324	5	2.90409	RNA 3'-terminal phosphate cyclase isoform b [Homo sapiens]
RPF2	7	3.1029	0	0	0	0	2	0.772165	ribosome production factor 2 homolog [Homo sapiens]
MRPL57	7	3.79071	4	2.21792	2.5	1.28732	6	3.3143	ribosomal protein 63, mitochondrial [Homo sapiens]
ARHGDIA	7	4.00133	4	2.39986	2	1.09173	3.5	2.08789	rho GDP-dissociation inhibitor 1 isoform a [Homo sapiens]
FAM208A	7	1.50546	0	0	0	0	0	0	retinoblastoma-associated protein 140 isoform a [Homo sapiens]
RSU1	7	1.94733	0	0	0	0	2	0.172056	ras suppressor protein 1 isoform 1 [Homo sapiens]
RALGAPA1	7	1.93917	0	0	0	0	0	0	ral GTPase-activating protein subunit alpha-1 isoform 1 [Homo sapiens]
RAF1	7	0.713426	0	0	0	0	9	1.02109	RAF proto-oncogene serine/threonine-protein kinase [Homo sapiens]
PDHA2	7	2.61966	0	0	0	0	0	0	pyruvate dehydrogenase E1 component subunit alpha, testis-specific form, mitochondrial precursor [Homo sapiens]
IBA57	7	3.38553	0	0	0	0	0	0	putative transferase C1orf69, mitochondrial precursor [Homo sapiens]
PNP	7	4.69853	0	0	0	0	5	3.65273	purine nucleoside phosphorylase [Homo sapiens]
SEC24C	7	1.05475	0	0	0	0	9	1.49963	protein transport protein Sec24C [Homo sapiens]
S100A13	7	7.875	2	7.875	0	0	2	7.875	protein S100-A13 [Homo sapiens]
LLPH	7	4.18007	0	0	0	0	5	3.09885	protein LLP homolog [Homo sapiens]
VPS51	7	1.82383	0	0	0	0	8	2.11984	protein fat-free homolog [Homo sapiens]
KNOP1	7	3.62262	13	5.56476	0	0	8	4.04263	protein C16orf88 [Homo sapiens]
P3H3	7	3.562	4	2.07863	0	0	3	1.51336	prolyl 3-hydroxylase 3 precursor [Homo sapiens]
PLOD1	7	1.13768	2.5	-0.136044	7	1.13768	9	1.68152	procollagen-lysine,2-oxoglutarate 5-dioxygenase 1 precursor [Homo sapiens]
DIMT1	7	1.8997	3	0.494922	0	0	0	0	probable dimethyladenosine transferase [Homo sapiens]
PFDN4	7	4.42574	8	4.84959	6	3.93719	0	0	prefoldin subunit 4 [Homo sapiens]
ISY1	7	3.14109	4	1.75358	0	0	3.5	1.49969	pre-mRNA-splicing factor ISY1 homolog [Homo sapiens]
CWC22	7	4.31021	0	0	0	0	0	0	pre-mRNA-splicing factor CWC22 homolog [Homo sapiens]
SF3B6	7	0.937332	5.5	0.550552	12.5	2.27989	9	1.44209	pre-mRNA branch site protein p14 [Homo sapiens]
PTBP2	7	3.12764	0	0	7	3.12764	6	2.69916	polypyrimidine tract-binding protein 2 [Homo sapiens]
POLDIP3	7	2.18909	7	1.87204	6	1.54232	7.5	2.03319	polymerase delta-interacting protein 3 isoform 2 [Homo sapiens]
POLDIP2	7	0.808486	5	0.360923	7	0.808486	1	-0.540378	polymerase delta-interacting protein 2 [Homo sapiens]
PHF5A	7	1.64743	0	0	0	0	4	0.739388	PHD finger-like domain-containing protein 5A [Homo sapiens]
PLIN3	7	7.4368	0	0	0	0	5.5	7.19636	perilipin-3 isoform 3 [Homo sapiens]
PPIH	7	4.76117	0	0	0	0	0	0	peptidyl-prolyl cis-trans isomerase H [Homo sapiens]
NUDC	7	1.58683	6	1.26951	18	4.3918	15.5	3.87865	nuclear migration protein nudC [Homo sapiens]
NDUFS1	7	0.431528	0	0	0	0	9.5	0.797984	NADH-ubiquinone oxidoreductase 75 kDa subunit, mitochondrial precursor [Homo sapiens]
NDUFAF3	7	4.15067	0	0	0	0	8	4.57839	NADH dehydrogenase [ubiquinone] 1 alpha subcomplex assembly factor 3 isoform a precursor [Homo sapiens]
RIOX2	7	4.00433	0	0	0	0	0	0	MYC-induced nuclear antigen isoform b [Homo sapiens]
C1orf35	7	1.49022	0	0	5	0.864175	6.5	1.33594	multiple myeloma tumor-associated protein 2 [Homo sapiens]
MOB2	7	4.00402	0	0	3	1.68083	2	0.980421	mps one binder kinase activator-like 2 isoform 1 [Homo sapiens]
MORF4L1	7	5.33913	0	0	0	0	0	0	mortality factor 4-like protein 1 isoform 2 [Homo sapiens]
CNNM2	7	3.52806	0	0	0	0	0	0	metal transporter CNNM2 isoform 2 [Homo sapiens]
KDM6A	7	3.21363	0	0	0	0	9	3.98265	lysine-specific demethylase 6A [Homo sapiens]
EIF2D	7	2.36234	6	1.99773	0	0	8	2.711	ligatin [Homo sapiens]
LRRC41	7	1.51707	0	0	0	0	10	2.25242	leucine-rich repeat-containing protein 41 [Homo sapiens]
LZTS2	7	3.82495	0	0	0	0	9.5	4.77319	leucine zipper putative tumor suppressor 2 [Homo sapiens]
LARP4	7	1.67369	0	0	0	0	3	0.412721	la-related protein 4 isoform f [Homo sapiens]
KRT14	7	-0.221112	0	0	0	0	0	0	keratin, type I cytoskeletal 14 [Homo sapiens] keratin 14; cytokeratin 14 [Homo sapiens]
IRAK1	7	0.764806	0	0	0	0	0	0	interleukin-1 receptor-associated kinase 1 isoform 3 [Homo sapiens]
OCRL	7	0.831392	0	0	0	0	8	0.818195	inositol polyphosphate 5-phosphatase OCRL-1 isoform b [Homo sapiens]
KPNA3	7	2.69788	2	0.432802	1	-0.0541809	10	3.79735	importin subunit alpha-4 [Homo sapiens]
HSDL2	7	2.90324	0	0	0	0	0	0	hydroxysteroid dehydrogenase-like protein 2 isoform 1 [Homo sapiens]
EHMT1	7	1.40206	0	0	5	0.938075	0	0	histone-lysine N-methyltransferase, H3 lysine-9 specific 5 isoform 1 [Homo sapiens]
HIST1H2AA	7	0.492406	7	0.492406	0	0	0	0	histone H2A type 1-A [Homo sapiens]
HPS6	7	1.87653	0	0	0	0	0	0	Hermansky-Pudlak syndrome 6 protein [Homo sapiens]
GLOD4	7	0.519363	0	0	0	0	8	0.638068	glyoxalase domain-containing protein 4 [Homo sapiens]
GSTM3	7	3.38258	0	0	0	0	3	1.35076	glutathione S-transferase Mu 3 [Homo sapiens]
GPHN	7	5.52153	0	0	0	0	7	5.52153	gephyrin isoform 2 [Homo sapiens]
EXOC7	7	2.63549	0	0	5	1.61264	9.5	3.20477	exocyst complex component 7 isoform 2 [Homo sapiens]
EEF1E1	7	1.93817	0	0	2	0.285227	2.5	0.33688	eukaryotic translation elongation factor 1 epsilon-1 isoform 1 [Homo sapiens]
EPS15L1	7	4.60578	0	0	0	0	11	5.94385	epidermal growth factor receptor substrate 15-like 1 [Homo sapiens]
ELAVL2	7	7.875	0	0	4	7.875	0	0	ELAV-like protein 2 isoform a [Homo sapiens]
RNF40	7	1.4867	0	0	3	0.34867	7	1.4867	E3 ubiquitin-protein ligase BRE1B [Homo sapiens]
PRIM1	7	6.57878	5	5.775	3	4.23269	5	5.775	DNA primase small subunit [Homo sapiens]
PRIM2	7	2.91902	9	3.6835	1	0.069117	9.5	3.85681	DNA primase large subunit [Homo sapiens]
DLGAP4	7	7.875	0	0	0	0	0	0	disks large-associated protein 4 isoform a [Homo sapiens]
DPYSL2	7	1.72955	0	0	3	0.632558	6	1.4624	dihydropyrimidinase-related protein 2 isoform 2 [Homo sapiens]
DLST	7	1.97786	17	4.5795	7.5	2.13908	12.5	3.57733	dihydrolipoyllysine-residue succinyltransferase component of 2-oxoglutarate dehydrogenase complex, mitochondrial [Homo sapiens]
DACH1	7	6.09878	0	0	4	2.97488	7.5	4.94866	dachshund homolog 1 isoform c [Homo sapiens]
CSTF3	7	4.52277	11	5.90488	16	6.75947	5	3.44051	cleavage stimulation factor subunit 3 isoform 1 [Homo sapiens]
CLINT1	7	5.73214	6	5.28513	2	2.12521	9.5	6.48594	clathrin interactor 1 [Homo sapiens]
CTNNA1	7	2.20255	15	4.45012	0	0	31	6.5143	catenin alpha-1 [Homo sapiens]
CAMSAP2	7	3.09451	0	0	0	0	0	0	calmodulin-regulated spectrin-associated protein 2 [Homo sapiens]
BRD8	7	7.5166	0	0	0	0	0	0	bromodomain-containing protein 8 isoform 4 [Homo sapiens]
ARRB2	7	1.3117	2	-0.176407	7	0.0145526	5.5	-0.0427478	beta-arrestin-2 isoform 2 [Homo sapiens]
EPB41L2	7	5.84416	13	3.35062	8	2.09104	42.5	6.70011	band 4.1-like protein 2 isoform b [Homo sapiens]
RECQL4	7	1.37019	0	0	9	1.83112	0	0	ATP-dependent DNA helicase Q4 [Homo sapiens]
CLPX	7	1.38946	0	0	0	0	8	1.66002	ATP-dependent Clp protease ATP-binding subunit clpX-like, mitochondrial precursor [Homo sapiens]
ARID3A	7	7.875	0	0	0	0	5	7.875	AT-rich interactive domain-containing protein 3A [Homo sapiens]
AAK1	7	5.38622	0	0	0	0	6	4.9214	AP2-associated protein kinase 1 [Homo sapiens]
ANKZF1	7	3.2523	0	0	0	0	2	0.88318	ankyrin repeat and zinc finger domain-containing protein 1 [Homo sapiens]
ANAPC2	7	4.85061	0	0	0	0	9.5	5.75248	anaphase-promoting complex subunit 2 [Homo sapiens]
ADH5	7	6.07981	0	0	0	0	2.5	3.01136	alcohol dehydrogenase class-3 [Homo sapiens]
SUB1	7	1.3914	0	0	2	0.109686	3	0.370076	activated RNA polymerase II transcriptional coactivator p15 [Homo sapiens]
ACTL6B	7	7.875	0	0	0	0	3.5	7.875	actin-like protein 6B [Homo sapiens]
ANP32E	7	5.12788	5.5	4.37977	2	1.7559	7	5.12788	acidic leucine-rich nuclear phosphoprotein 32 family member E isoform 3 [Homo sapiens]
RPL28	7	1.13078	0	0	0	0	4	0.430429	60S ribosomal protein L28 isoform 2 [Homo sapiens]
TROVE2	7	1.54439	7	1.52389	0	0	9	2.10153	60 kDa SS-A/Ro ribonucleoprotein isoform 2 [Homo sapiens]
RPS4Y1	7	0.670631	0	0	0	0	12	1.42171	40S ribosomal protein S4, Y isoform 1 Y isoform [Homo sapiens]
ERI1	7	6.82221	0	0	0	0	0	0	3'-5' exoribonuclease 1 [Homo sapiens]
MRPS11	7	3.34011	4	1.88479	8	3.75416	4	1.88479	28S ribosomal protein S11, mitochondrial isoform a [Homo sapiens]
ADO	7	7.2307	0	0	0	0	3	5.52409	2-aminoethanethiol dioxygenase [Homo sapiens]
YWHAG	7	0.133934	8	0.197422	5	0.00689093	13	0.514041	14-3-3 protein gamma [Homo sapiens]
PDP1	7	5.13218	0	0	20	7.30543	0	0	[Pyruvate dehydrogenase [acetyl-transferring]]-phosphatase 1, mitochondrial isoform 2 [Homo sapiens]
ZNF207	6.5	6.15541	0	0	0	0	4	4.75658	zinc finger protein 207 isoform b [Homo sapiens]
SNRPB2	6.5	1.55717	6	1.26804	5	0.948149	6	1.26804	U2 small nuclear ribonucleoprotein B'' [Homo sapiens]
TTLL12	6.5	1.79815	0	0	3	0.732563	8	2.22823	tubulin--tyrosine ligase-like protein 12 [Homo sapiens]
THOC3	6.5	1.90135	4	1.01147	12	3.5847	4	1.01147	THO complex subunit 3 [Homo sapiens]
SNAP29	6.5	2.22187	3	0.868068	0	0	6	2.038	synaptosomal-associated protein 29 [Homo sapiens]
CTTN	6.5	0.732251	6	1.16508	19	2.58154	10	1.23909	src substrate cortactin isoform b [Homo sapiens]
SF3A2	6.5	1.86091	8	2.36004	8	2.36004	4	0.976578	splicing factor 3A subunit 2 [Homo sapiens]
SRPK1	6.5	0.593595	7	0.703421	10	1.35162	16	2.55698	serine/threonine-protein kinase SRPK1 [Homo sapiens]
RFC5	6.5	0.875416	10	1.76627	5	0.740981	5	0.740981	replication factor C subunit 5 isoform 1 [Homo sapiens]
RAP1A	6.5	5.05611	5	4.21798	3	2.68943	40.5	7.74536	ras-related protein Rap-1A precursor [Homo sapiens]
RABGAP1L	6.5	3.65195	0	0	0	0	9	4.64875	rab GTPase-activating protein 1-like isoform A [Homo sapiens]
PNPO	6.5	4.06484	4	2.57579	16	6.65121	11.5	5.86431	pyridoxine-5'-phosphate oxidase [Homo sapiens]
PUM1	6.5	1.24577	0	0	4	0.522675	8.5	1.73838	pumilio homolog 1 isoform 2 [Homo sapiens]
GID8	6.5	0.510935	0	0	7	0.602843	2.5	-0.228717	protein C20orf11 [Homo sapiens]
P4HA2	6.5	1.17513	0	0	2	0.167423	0	0	prolyl 4-hydroxylase subunit alpha-2 isoform 2 precursor [Homo sapiens]
P4HA1	6.5	-0.0971769	13	4.13695	4	-0.0653811	9	0.0842178	prolyl 4-hydroxylase subunit alpha-1 isoform 2 precursor [Homo sapiens]
EBNA1BP2	6.5	0.697659	0	0	5	0.39207	5	0.39207	probable rRNA-processing protein EBP2 isoform 1 [Homo sapiens]
PNN	6.5	1.44653	7	1.59986	6	1.29148	8	1.90075	pinin [Homo sapiens]
SEH1L	6.5	3.19024	3	0.961757	2	0.501975	7	2.6658	nucleoporin SEH1 isoform 2 [Homo sapiens]
NUP133	6.5	0.525777	11.5	1.36598	3	-0.0750806	17	2.23696	nuclear pore complex protein Nup133 [Homo sapiens]
NELFE	6.5	2.65491	9	3.60667	0	0	4	1.55178	negative elongation factor E [Homo sapiens]
MED16	6.5	2.23496	0	0	0	0	3	0.881565	mediator of RNA polymerase II transcription subunit 16 [Homo sapiens]
PPA1	6.5	2.43883	0	0	15	5.04192	12	4.31147	inorganic pyrophosphatase [Homo sapiens]
RFLNB	6.5	3.08838	5	2.35015	4.5	2.08668	8	3.74167	hypothetical protein LOC359845 [Homo sapiens]
RTRAF	6.5	0.678833	6	0.551618	30	5.11	20.5	3.75804	homeobox prox 1 [Homo sapiens]
GEMIN7	6.5	0.879561	7	0.981992	4	0.361629	8.5	1.28607	gem-associated protein 7 [Homo sapiens]
GPRASP2	6.5	0.466841	9	0.801359	0	0	5	0.264788	G-protein coupled receptor-associated sorting protein 2 [Homo sapiens]
ELAVL1	6.5	0.843713	0	0	6.5	0.843713	15	2.7929	ELAV-like protein 1 [Homo sapiens]
DNAJC8	6.5	5.58547	4	4.06862	2	2.13217	2	2.13217	dnaJ homolog subfamily C member 8 [Homo sapiens]
COG3	6.5	7.78301	0	0	0	0	7	7.79552	conserved oligomeric Golgi complex subunit 3 [Homo sapiens]
CNOT2	6.5	0.742621	0	0	0	0	8.5	1.16415	CCR4-NOT transcription complex subunit 2 [Homo sapiens]
CSNK2B	6.5	0.345641	2	-0.274641	1	-0.412194	9.5	0.756317	casein kinase II subunit beta [Homo sapiens]
CALU	6.5	2.39832	5	1.80628	10	3.61077	8.5	3.12215	calumenin isoform a precursor [Homo sapiens]
MRPL18	6.5	2.40605	14	4.62084	15	4.83746	0	0	39S ribosomal protein L18, mitochondrial precursor [Homo sapiens]
MRPS23	6.5	3.47441	7	3.7064	3	1.53729	5	2.70819	28S ribosomal protein S23, mitochondrial [Homo sapiens]
ZNF644	6	1.81079	0	0	0	0	0	0	zinc finger protein 644 isoform 1 [Homo sapiens]
ZFP64	6	4.73817	0	0	0	0	8	5.61004	zinc finger protein 64 isoform d [Homo sapiens]
ZNF543	6	4.25183	0	0	0	0	0	0	zinc finger protein 543 [Homo sapiens]
ZNF460	6	1.69554	0	0	0	0	0	0	zinc finger protein 460 [Homo sapiens]
ZNF264	6	3.95046	0	0	0	0	0	0	zinc finger protein 264 [Homo sapiens]
ZC3HAV1	6	0.123426	5	-0.0158446	5	-0.0158446	10.5	0.746845	zinc finger CCCH-type antiviral protein 1 isoform 1 [Homo sapiens]
ZC3H3	6	7.46699	0	0	0	0	0	0	zinc finger CCCH domain-containing protein 3 [Homo sapiens]
ZC3H10	6	7.45252	0	0	0	0	0	0	zinc finger CCCH domain-containing protein 10 [Homo sapiens]
ZBTB2	6	6.67646	6	6.67646	0	0	4	5.7211	zinc finger and BTB domain-containing protein 2 [Homo sapiens]
WDR1	6	4.83258	2	4.12754	9.5	6.13933	64.5	7.82221	WD repeat-containing protein 1 isoform 1 [Homo sapiens]
VPS33A	6	0.733882	0	0	10	1.5683	10	1.5683	vacuolar protein sorting-associated protein 33A [Homo sapiens]
UBE2V2	6	5.4053	0	0	9	6.45933	4	4.13569	ubiquitin-conjugating enzyme E2 variant 2 [Homo sapiens]
SNRPA	6	1.67981	0	0	0	0	9	2.70305	U1 small nuclear ribonucleoprotein A [Homo sapiens]
LYN	6	7.875	13	7.875	0	0	27.5	7.875	tyrosine-protein kinase Lyn isoform B [Homo sapiens]
TULP3	6	7.46699	0	0	0	0	0	0	tubby-related protein 3 isoform 2 [Homo sapiens]
TRPA1	6	2.51814	0	0	0	0	9	3.63739	transient receptor potential cation channel subfamily A member 1 [Homo sapiens]
TRA2B	6	3.61256	0	0	0	0	0	0	transformer-2 protein homolog beta [Homo sapiens]
NFX1	6	7.29407	0	0	0	0	0	0	transcriptional repressor NF-X1 isoform 3 [Homo sapiens]
ELOB	6	0.399497	0	0	5	0.251061	3.5	0.0279534	transcription elongation factor B polypeptide 2 isoform a [Homo sapiens]
TLR6	6	7.875	0	0	0	0	0	0	toll-like receptor 6 precursor [Homo sapiens]
TJP2	6	1.92119	0	0	0	0	25	5.9788	tight junction protein ZO-2 isoform 5 [Homo sapiens]
THOC1	6	3.58407	0	0	0	0	0	0	THO complex subunit 1 [Homo sapiens]
ASPSCR1	6	3.16673	0	0	1	0.291376	0	0	tether containing UBX domain for GLUT4 [Homo sapiens]
TOM1	6	3.32357	12	5.50998	0	0	38.5	7.4495	target of Myb protein 1 isoform 3 [Homo sapiens]
TARDBP	6	0.376242	0	0	3.5	-0.132544	10	1.17804	TAR DNA-binding protein 43 [Homo sapiens]
SOD2	6	7.29407	4	6.7117	0	0	0	0	superoxide dismutase [Mn], mitochondrial isoform A precursor [Homo sapiens]
UBA2	6	6.2928	0	0	14	7.50142	4.5	5.54458	SUMO-activating enzyme subunit 2 [Homo sapiens]
SRSF2	6	1.75812	0	0	3	0.599471	0	0	splicing factor, arginine/serine-rich 2 [Homo sapiens]
SCAF4	6	1.09546	8	1.54121	4	0.63872	5	0.8682	splicing factor, arginine/serine-rich 15 isoform 2 [Homo sapiens]
SNRPF	6	1.26753	3	0.42746	0	0	3	0.42746	small nuclear ribonucleoprotein F [Homo sapiens]
CDC42BPA	6	1.61854	0	0	0	0	16	4.06272	serine/threonine-protein kinase MRCK alpha isoform A [Homo sapiens]
DCLK2	6	7.875	0	0	0	0	0	0	serine/threonine-protein kinase DCLK2 isoform a [Homo sapiens]
BRAF	6	5.548	0	0	0	0	0	0	serine/threonine-protein kinase B-raf [Homo sapiens]
SARS	6	1.16637	4	0.635942	9	1.93064	16.5	3.58153	serine--tRNA ligase, cytoplasmic [Homo sapiens]
ESD	6	1.9064	2	0.511734	6	1.9064	9	2.84727	S-formylglutathione hydrolase [Homo sapiens]
MAT1A	6	7.875	0	0	0	0	0	0	S-adenosylmethionine synthase isoform type-1 [Homo sapiens]
RALY	6	2.71297	0	0	1	0.325341	0	0	RNA-binding protein Raly short isoform [Homo sapiens]
RPA2	6	3.10383	3	1.40341	7	3.58579	4	2.00793	replication protein A 32 kDa subunit isoform 1 [Homo sapiens]
RPRD2	6	1.44617	0	0	0	0	0	0	regulation of nuclear pre-mRNA domain-containing protein 2 [Homo sapiens]
PTPRK	6	7.76732	0	0	0	0	0	0	receptor-type tyrosine-protein phosphatase kappa isoform a [Homo sapiens]
PTPRG	6	7.875	0	0	0	0	17	7.875	receptor-type tyrosine-protein phosphatase gamma precursor [Homo sapiens]
RAC3	6	3.54074	0	0	0	0	13.5	5.97343	ras-related C3 botulinum toxin substrate 3 precursor [Homo sapiens]
RAC1	6	6.95804	4	6.15137	0	0	17.5	7.74983	ras-related C3 botulinum toxin substrate 1 isoform Rac1 [Homo sapiens]
RABL6	6	7.66615	0	0	0	0	3	1.92148	putative GTP-binding protein Parf isoform 4 [Homo sapiens]
PCMT1	6	-0.101022	4	-0.232165	0	0	2.5	-0.330401	protein-L-isoaspartate(D-aspartate) O-methyltransferase isoform 1 [Homo sapiens]
RMND5A	6	1.45973	8	2.08963	5	1.13264	4	0.799464	protein RMD5 homolog A [Homo sapiens]
PATL1	6	1.86204	0	0	0	0	10	3.16153	protein PAT1 homolog 1 [Homo sapiens]
MAGOHB	6	3.73369	0	0	0	0	0	0	protein mago nashi homolog 2 [Homo sapiens]
MAGOH	6	3.73369	0	0	0	0	0	0	protein mago nashi homolog [Homo sapiens]
HIRA	6	7.46699	0	0	0	0	0	0	protein HIRA [Homo sapiens]
PDCD2L	6	1.49279	0	0	0	0	0	0	programmed cell death protein 2-like [Homo sapiens]
MKRN2	6	0.455211	0	0	2	-0.114736	2	-0.114736	probable E3 ubiquitin-protein ligase makorin-2 [Homo sapiens]
DDX47	6	1.1964	4.5	0.358657	7	0.889297	7	1.49711	probable ATP-dependent RNA helicase DDX47 isoform 2 [Homo sapiens]
PFDN5	6	1.55168	0	0	0	0	10	2.79493	prefoldin subunit 5 isoform alpha [Homo sapiens]
NOL9	6	0.309762	0	0	3	-0.125598	7	0.454448	polynucleotide 5'-hydroxyl-kinase NOL9 [Homo sapiens]
PCBP3	6	0.881549	5.5	0.892996	0	0	22	3.85545	poly(rC)-binding protein 3 isoform 1 [Homo sapiens]
LCP1	6	6.01687	0	0	0	0	0	0	plastin-2 [Homo sapiens]
GPX4	6	3.40636	0	0	0	0	3	1.44308	phospholipid hydroperoxide glutathione peroxidase, mitochondrial isoform A precursor [Homo sapiens]
PPIL4	6	-0.00895732	9	0.175683	3.5	-0.162826	7.5	0.0833799	peptidyl-prolyl cis-trans isomerase-like 4 [Homo sapiens]
PM20D2	6	2.45039	4	1.55563	0	0	0	0	peptidase M20 domain-containing protein 2 [Homo sapiens]
TRIP13	6	0.729475	6	0.729475	0	0	7	0.952937	pachytene checkpoint protein 2 homolog isoform 1 [Homo sapiens]
ORC4	6	0.11852	0	0	0	0	7	0.0388667	origin recognition complex subunit 4 isoform 1 [Homo sapiens]
OLA1	6	1.23875	6	1.23875	12	3.04209	10.5	2.62746	obg-like ATPase 1 isoform 1 [Homo sapiens]
NPM3	6	1.01117	3	0.216027	2	-0.0517231	11	2.25958	nucleoplasmin-3 [Homo sapiens]
NUFIP2	6	0.782682	0	0	0	0	6.5	0.870338	nuclear fragile X mental retardation-interacting protein 2 [Homo sapiens]
SBF2	6	4.17854	0	0	0	0	0	0	myotubularin-related protein 13 [Homo sapiens]
TIMM8B	6	1.65473	0	0	0	0	0	0	mitochondrial import inner membrane translocase subunit Tim8 B [Homo sapiens]
MCMBP	6	1.28258	0	0	0	0	5	0.995166	mini-chromosome maintenance complex-binding protein isoform 1 [Homo sapiens]
AUH	6	7.875	0	0	0	0	5	7.875	methylglutaconyl-CoA hydratase, mitochondrial precursor [Homo sapiens]
CNNM4	6	7.76732	0	0	0	0	0	0	metal transporter CNNM4 [Homo sapiens]
MED14	6	1.15805	0	0	0	0	12.5	2.77324	mediator of RNA polymerase II transcription subunit 14 [Homo sapiens]
GMPPA	6	0.356103	0	0	1	-0.430868	9	0.824697	mannose-1-phosphate guanyltransferase alpha [Homo sapiens]
MESD	6	2.13347	0	0	0	0	0	0	LDLR chaperone MESD [Homo sapiens]
IFT172	6	0.939942	0	0	5	0.724352	11	1.97761	intraflagellar transport protein 172 homolog [Homo sapiens]
INTS5	6	0.670904	0	0	0	0	10	1.46136	integrator complex subunit 5 [Homo sapiens]
KPNA6	6	0.0163799	7	0.0989268	12.5	0.551627	10.5	0.387406	importin subunit alpha-7 [Homo sapiens]
HSPBP1	6	-0.329752	0	0	16	0.21729	8.5	-0.19313	hsp70-binding protein 1 [Homo sapiens]
EHMT2	6	0.729655	0	0	0	0	0	0	histone-lysine N-methyltransferase, H3 lysine-9 specific 3 isoform a [Homo sapiens]
DNAAF5	6	0.40192	0	0	0	0	13.5	1.2526	HEAT repeat-containing protein 2 [Homo sapiens]
DKC1	6	0.526275	0	0	10	1.05833	5	0.257215	H/ACA ribonucleoprotein complex subunit 4 isoform 1 [Homo sapiens]
GTPBP10	6	7.03251	0	0	2	0.69916	0	0	GTP-binding protein 10 isoform 1 [Homo sapiens]
GAS1	6	7.875	8	7.875	2	7.875	8	7.875	growth arrest-specific protein 1 precursor [Homo sapiens]
GOPC	6	2.51365	0	0	0	0	2	0.707593	Golgi-associated PDZ and coiled-coil motif-containing protein isoform a [Homo sapiens]
GMPR2	6	3.57167	0	0	0	0	0	0	GMP reductase 2 isoform 1 [Homo sapiens]
NMT2	6	7.76732	0	0	0	0	0	0	glycylpeptide N-tetradecanoyltransferase 2 [Homo sapiens]
GSR	6	1.71199	4	0.9449	9	2.76843	6.5	1.89693	glutathione reductase, mitochondrial precursor [Homo sapiens]
ARHGAP35	6	7.46699	0	0	0	0	9	7.68624	glucocorticoid receptor DNA-binding factor 1 [Homo sapiens]
ALDH3A2	6	0.548645	1	-0.394491	1	-0.394491	6	0.548645	fatty aldehyde dehydrogenase isoform 2 [Homo sapiens]
FUBP1	6	1.93114	8	2.64393	4	1.16414	9	2.97595	far upstream element-binding protein 1 [Homo sapiens]
ERO1A	6	2.72107	0	0	0	0	0	0	ERO1-like protein alpha precursor [Homo sapiens]
EDC3	6	0.964795	0	0	13	2.42198	6.5	1.07435	enhancer of mRNA-decapping protein 3 [Homo sapiens]
ETFA	6	1.31116	5	1.01306	2.5	-0.0366326	4.5	0.424325	electron transfer flavoprotein subunit alpha, mitochondrial isoform b [Homo sapiens]
SHPRH	6	1.33029	0	0	0	0	0	0	E3 ubiquitin-protein ligase SHPRH isoform b [Homo sapiens]
RNF2	6	1.49628	0	0	8	2.11482	10	2.69394	E3 ubiquitin-protein ligase RING2 [Homo sapiens]
DNAJB11	6	0.231816	0	0	1	-0.543949	0	0	dnaJ homolog subfamily B member 11 precursor [Homo sapiens]
CD3EAP	6	1.2372	7	1.54556	4	0.604055	5.5	1.0807	DNA-directed RNA polymerase I subunit RPA34 [Homo sapiens]
TOP3A	6	2.61548	0	0	0	0	0	0	DNA topoisomerase 3-alpha [Homo sapiens]
TOP1	6	0.419987	0	0	0	0	4	0.145269	DNA topoisomerase 1 [Homo sapiens]
DISC1	6	7.875	0	0	0	0	0	0	disrupted in schizophrenia 1 protein isoform a [Homo sapiens]
SPECC1	6	7.875	13	7.875	0	0	39.5	7.875	cytospin-B NSP5b3b [Homo sapiens]
KAT14	6	7.66615	0	0	0	0	0	0	cysteine-rich protein 2-binding protein [Homo sapiens]
CDKN2A	6	2.83018	4	1.79221	5	2.32777	5.5	2.58339	cyclin-dependent kinase inhibitor 2A isoform 1 [Homo sapiens]
CUL5	6	0.79795	0	0	5	0.604433	10	1.55431	cullin-5 [Homo sapiens]
CKMT1B	6	0.340149	0	0	5	0.219879	12	1.05391	creatine kinase U-type, mitochondrial precursor [Homo sapiens]
CKMT1A	6	0.337991	0	0	5	0.218145	12	1.0493	creatine kinase U-type, mitochondrial precursor [Homo sapiens]
CCDC137	6	2.90049	0	0	4	1.85645	2	0.698001	coiled-coil domain-containing protein 137 [Homo sapiens]
CCDC124	6	2.29928	7	2.70628	10	3.78424	9	3.44959	coiled-coil domain-containing protein 124 [Homo sapiens]
COPZ1	6	7.66615	0	0	3.5	7.30061	0	0	coatomer subunit zeta-1 [Homo sapiens]
CDYL	6	6.53108	0	0	3	4.30955	5	6.11882	chromodomain Y-like protein isoform d [Homo sapiens]
CNBP	6	3.77864	0	0	2	1.15296	4.5	1.69629	cellular nucleic acid-binding protein isoform 1 [Homo sapiens]
CDK1	6	0.306931	0	0	5	0.142914	13	3.64562	cell division protein kinase 1 isoform 1 [Homo sapiens]
CNOT9	6	0.87557	2.5	0.019535	0	0	7.5	1.23478	cell differentiation protein RCD1 homolog [Homo sapiens]
CDKAL1	6	0.254123	0	0	0	0	10.5	1.06202	CDK5 regulatory subunit-associated protein 1-like 1 [Homo sapiens]
CTSB	6	3.61818	4	2.4744	4	2.4744	3	1.82199	cathepsin B preproprotein [Homo sapiens]
CTNNA3	6	7.875	0	0	0	0	16.5	7.875	catenin alpha-3 [Homo sapiens]
CAMK2D	6	3.38478	0	0	0	0	12	5.44608	calcium/calmodulin-dependent protein kinase type II subunit delta isoform 3 [Homo sapiens]
ADD2	6	7.875	0	0	0	0	6	7.875	beta-adducin isoform a [Homo sapiens]
BAG3	6	2.1146	7	2.48854	3	0.90598	4	1.32079	BAG family molecular chaperone regulator 3 [Homo sapiens]
DDX24	6	0.721206	0	0	0	0	10.5	1.72367	ATP-dependent RNA helicase DDX24 [Homo sapiens]
ANKRD54	6	2.38128	0	0	0	0	0	0	ankyrin repeat domain-containing protein 54 [Homo sapiens]
AMPD2	6	0.97959	0	0	4	0.562705	0	0	AMP deaminase 2 isoform 1 [Homo sapiens]
ALDH16A1	6	1.77228	0	0	1	0.093132	0	0	aldehyde dehydrogenase family 16 member A1 isoform 2 [Homo sapiens]
SLC25A4	6	-0.118601	3	-0.325909	0	0	10	0.15812	ADP/ATP translocase 1 [Homo sapiens]
ARF3	6	2.04212	4	1.23939	0	0	7.5	2.60384	ADP-ribosylation factor 3 [Homo sapiens]
ARF1	6	2.64277	4	1.67834	0	0	7.5	3.29004	ADP-ribosylation factor 1 [Homo sapiens]
ACTR5	6	5.72159	0	0	0	0	4	4.4872	actin-related protein 5 [Homo sapiens]
ACTR10	6	2.76438	2	0.705161	0	0	9	3.99475	actin-related protein 10 [Homo sapiens]
ACO2	6	1.04656	0	0	0	0	0	0	aconitate hydratase, mitochondrial precursor [Homo sapiens]
NIP7	6	2.41133	0	0	0	0	3	0.990652	60S ribosome subunit biogenesis protein NIP7 homolog isoform 1 [Homo sapiens]
ALDH9A1	6	3.86351	0	0	5	3.30929	10	5.4616	4-trimethylaminobutyraldehyde dehydrogenase [Homo sapiens]
YWHAH	6	0.272635	3	0.0110781	0	0	13.5	0.920742	14-3-3 protein eta [Homo sapiens]
TRIM27	5.5	0.389834	0	0	0	0	0	0	zinc finger protein RFP [Homo sapiens]
TRMT112	5.5	3.30627	0	0	4	2.38375	3.5	2.04756	tRNA methyltransferase 112 homolog isoform 1 [Homo sapiens]
TXNL1	5.5	4.48125	7	5.22257	2	1.83222	10.5	6.30936	thioredoxin-like protein 1 [Homo sapiens]
EEFSEC	5.5	2.13438	0	0	10	3.76634	6.5	2.53511	selenocysteine-specific elongation factor [Homo sapiens]
TSSC4	5.5	3.66441	7	4.46036	12	6.10202	8	4.90053	protein TSSC4 [Homo sapiens]
HEXIM1	5.5	0.420134	0	0	6.5	0.563731	3	0.0596116	protein HEXIM1 [Homo sapiens]
ENAH	5.5	1.58986	7	2.15469	13	4.04075	34	6.78207	protein enabled homolog isoform a [Homo sapiens]
DDX49	5.5	0.5352	0	0	0	0	6	0.604051	probable ATP-dependent RNA helicase DDX49 [Homo sapiens]
MID1	5.5	1.46231	7	1.95383	6	1.62845	9	2.57251	midline-1 isoform 1 [Homo sapiens]
H2AFZ	5.5	0.950501	8	1.65032	0	0	12	2.68511	histone H2A.Z [Homo sapiens]
HINT1	5.5	2.00492	4	1.41279	16	5.02813	0	0	histidine triad nucleotide-binding protein 1 [Homo sapiens]
USO1	5.5	4.62214	0	0	3	2.7597	6.5	5.15279	general vesicular transport factor p115 [Homo sapiens]
GTF3C4	5.5	0.805328	0	0	0	0	12.5	2.68775	general transcription factor 3C polypeptide 4 [Homo sapiens]
DNAJC10	5.5	-0.0793765	0	0	0	0	5.5	-0.0793765	dnaJ homolog subfamily C member 10 isoform 1 precursor [Homo sapiens]
POLR3C	5.5	5.71559	0	0	0	0	0	0	DNA-directed RNA polymerase III subunit RPC3 [Homo sapiens]
DSTN	5.5	5.82659	8	6.69669	4	4.88182	9	6.90412	destrin isoform a [Homo sapiens]
APPL2	5.5	7.62807	0	0	3	7.12011	13	7.82934	DCC-interacting protein 13-beta [Homo sapiens]
CNOT3	5.5	1.16393	0	0	7.5	1.8192	8	1.97754	CCR4-NOT transcription complex subunit 3 [Homo sapiens]
CAPN1	5.5	1.89131	0	0	0	0	7.5	2.60455	calpain-1 catalytic subunit [Homo sapiens]
AP3M1	5.5	2.08331	0	0	5	1.86977	12	4.35168	AP-3 complex subunit mu-1 [Homo sapiens]
ALDH1B1	5.5	0.182674	6.5	0.311101	4	-0.010208	6	0.246912	aldehyde dehydrogenase X, mitochondrial precursor [Homo sapiens]
MRPL33	5.5	1.78946	8	2.65511	8	2.65511	2.5	0.655977	39S ribosomal protein L33, mitochondrial isoform a [Homo sapiens]
MRPL23	5.5	1.50136	4	0.98629	3	0.635179	7.5	2.15733	39S ribosomal protein L23, mitochondrial [Homo sapiens]
DAP3	5.5	1.11695	6	1.27546	2.5	0.143301	3	0.307262	28S ribosomal protein S29, mitochondrial [Homo sapiens]
DPF2	5	1.57546	2	0.328974	4	1.16865	7	2.34849	zinc finger protein ubi-d4 [Homo sapiens]
WDHD1	5	4.47591	0	0	0	0	10	6.40752	WD repeat and HMG-box DNA-binding protein 1 isoform 2 [Homo sapiens]
TECR	5	0.970842	0	0	0	0	15	3.61948	very-long-chain enoyl-CoA reductase [Homo sapiens]
URB2	5	1.7283	0	0	0	0	6	2.14548	unhealthy ribosome biogenesis protein 2 homolog [Homo sapiens]
ALG13	5	-0.0677686	11	0.500492	5	-0.0677686	8	0.216785	UDP-N-acetylglucosamine transferase subunit ALG13 homolog isoform 1 [Homo sapiens]
PTPN23	5	1.25835	0	0	0	0	6	1.54811	tyrosine-protein phosphatase non-receptor type 23 [Homo sapiens]
TWF1	5	6.73578	0	0	2	4.29585	14	7.69908	twinfilin-1 [Homo sapiens]
TTLL6	5	1.04039	0	0	2	0.299383	0	0	tubulin polyglutamylase TTLL6 isoform 1 [Homo sapiens]
TADA2B	5	5.27172	0	0	0	0	0	0	transcriptional adapter 2-beta [Homo sapiens]
SP3	5	6.73578	0	0	1	2.38308	2	4.29585	transcription factor Sp3 isoform 2 [Homo sapiens]
TOM1L2	5	5.97693	0	0	0	0	14	7.52233	TOM1-like protein 2 isoform 1 [Homo sapiens]
TOLLIP	5	6.20238	2.5	4.15111	4	5.60987	14	7.59462	toll-interacting protein [Homo sapiens]
SURF4	5	2.04268	0	0	0	0	3	1.1508	surfeit locus protein 4 [Homo sapiens]
SOD1	5	3.5776	2.5	1.78353	0	0	7	4.65112	superoxide dismutase [Cu-Zn] [Homo sapiens]
SMTN	5	2.28525	0	0	0	0	3	1.32759	smoothelin isoform c [Homo sapiens]
PPP2R1B	5	0.483629	11	1.41474	12	1.84008	17.5	2.45895	serine/threonine-protein phosphatase kDa regulatory subunit A beta isoform isoform c [Homo sapiens]
PKN2	5	1.22944	0	0	0	0	13	3.39982	serine/threonine-protein kinase N2 [Homo sapiens]
SHMT1	5	2.90677	11	5.25127	0	0	4	2.25402	serine hydroxymethyltransferase, cytosolic isoform 2 [Homo sapiens]
RPUSD3	5	2.25359	0	0	0	0	4	1.62019	RNA pseudouridylate synthase domain-containing protein 3 isoform 1 [Homo sapiens]
MRM3	5	3.1545	0	0	0	0	0	0	RNA methyltransferase-like protein 1 [Homo sapiens]
RCL1	5	0.302361	0	0	0	0	5.5	0.401347	RNA 3'-terminal phosphate cyclase-like protein isoform a [Homo sapiens]
RRS1	5	1.63106	0	0	3	0.877868	3	0.877868	ribosome biogenesis regulatory protein homolog [Homo sapiens]
RPIA	5	2.14785	4	1.64592	0	0	0	0	ribose-5-phosphate isomerase [Homo sapiens]
RIDA	5	7.875	0	0	0	0	3	7.875	ribonuclease UK114 [Homo sapiens]
SYDE1	5	6.36909	0	0	4	5.81672	10	7.40789	rho GTPase-activating protein SYDE1 [Homo sapiens]
RDH14	5	3.41337	0	0	0	0	5	3.41337	retinol dehydrogenase 14 [Homo sapiens]
RCN1	5	2.1347	0	0	0	0	9	3.72018	reticulocalbin-1 precursor [Homo sapiens]
RCOR3	5	3.949	0	0	0	0	0	0	REST corepressor 3 isoform c [Homo sapiens]
RFC4	5	0.819756	5	0.805241	0	0	6.5	1.20317	replication factor C subunit 4 [Homo sapiens]
RAB1A	5	5.775	4	5.12796	0	0	5.5	6.02673	ras-related protein Rab-1A isoform 1 [Homo sapiens]
RAC2	5	7.875	0	0	0	0	0	0	ras-related C3 botulinum toxin substrate 2 precursor [Homo sapiens]
FAT4	5	3.03599	0	0	0	0	13	5.87642	protocadherin Fat 4 precursor [Homo sapiens]
SPRY1	5	7.875	0	0	0	0	0	0	protein sprouty homolog 1 [Homo sapiens]
LIN7A	5	5.53821	5	5.53821	4	4.8609	13	7.35964	protein lin-7 homolog A [Homo sapiens]
PACSIN2	5	7.875	0	0	7	7.875	6.5	7.875	protein kinase C and casein kinase substrate in neurons protein 2 isoform A [Homo sapiens]
DPY30	5	0.702089	0	0	6	0.964041	6	0.964041	protein dpy-30 homolog [Homo sapiens]
PRMT8	5	1.70616	10	3.48752	0	0	0	0	protein arginine N-methyltransferase 8 [Homo sapiens]
PNPT1	5	0.709497	0	0	0	0	0	0	polyribonucleotide nucleotidyltransferase 1, mitochondrial precursor [Homo sapiens]
FUCA2	5	5.51162	0	0	0	0	0	0	plasma alpha-L-fucosidase precursor [Homo sapiens]
PHAX	5	1.22856	5	1.22856	23	5.64317	5	1.22856	phosphorylated adapter RNA export protein [Homo sapiens]
FKBP3	5	3.36132	9	5.18404	8	4.81961	6.5	4.16379	peptidyl-prolyl cis-trans isomerase FKBP3 [Homo sapiens]
NUP37	5	3.28406	0	0	2	1.24264	0	0	nucleoporin Nup37 [Homo sapiens]
NUP107	5	1.63635	0	0	5	1.63635	0	0	nuclear pore complex protein Nup107 [Homo sapiens]
NCBP2	5	5.14773	0	0	0	0	0	0	nuclear cap-binding protein subunit 2 isoform 1 [Homo sapiens]
METTL3	5	2.73819	0	0	5	2.73819	4	2.17974	N6-adenosine-methyltransferase 70 kDa subunit [Homo sapiens]
NAA10	5	2.74183	0	0	2	0.894128	5	2.74183	N-alpha-acetyltransferase 10, NatA catalytic subunit [Homo sapiens]
MTMR14	5	0.660427	0	0	11	1.78476	8	1.16896	myotubularin-related protein 14 isoform 1 [Homo sapiens]
MTMR1	5	1.16349	0	0	0	0	4	0.843583	myotubularin-related protein 1 [Homo sapiens]
C12orf10	5	7.875	0	0	0	0	0	0	MYG1 protein precursor [Homo sapiens]
MLF2	5	1.33772	0	0	2	0.253841	0	0	myeloid leukemia factor 2 [Homo sapiens]
MAZ	5	2.76121	0	0	3	1.55025	6	3.27421	myc-associated zinc finger protein isoform 1 [Homo sapiens]
MMS19	5	-0.136431	0	0	1	-0.470535	5	-0.136431	MMS19 nucleotide excision repair protein homolog [Homo sapiens]
TIMM50	5	-0.0616248	5.5	0.00853864	0	0	5	-0.0616248	mitochondrial import inner membrane translocase subunit TIM50 [Homo sapiens]
ACADM	5	1.51472	0	0	3	0.703616	3	0.703616	medium-chain specific acyl-CoA dehydrogenase, mitochondrial isoform a precursor [Homo sapiens]
LARP4B	5	0.81366	0	0	4	0.520428	10	2.20811	la-related protein 4B [Homo sapiens]
KIF23	5	2.0454	16	5.4328	0	0	18.5	5.84711	kinesin-like protein KIF23 isoform 2 [Homo sapiens]
KRT6B	5	-0.342542	8	-0.158738	0	0	4.5	-0.373129	keratin 6B; keratin, epidermal, type II, K6B; keratin, type II cytoskeletal 6B; cytokeratin 6B [Homo sapiens]
KLHDC4	5	4.04413	0	0	0	0	7	5.08531	kelch domain-containing protein 4 isoform 2 [Homo sapiens]
ISCU	5	4.98449	0	0	0	0	0	0	iron-sulfur cluster assembly enzyme ISCU, mitochondrial isoform ISCU2 precursor [Homo sapiens]
INF2	5	3.9075	0	0	1	2.49377	8	7.42486	inverted formin-2 isoform 1 [Homo sapiens]
IFT74	5	0.949433	0	0	0	0	0	0	intraflagellar transport protein 74 homolog isoform a [Homo sapiens]
IFT46	5	2.21764	0	0	0	0	0	0	intraflagellar transport protein 46 homolog isoform 1 [Homo sapiens]
PRKRA	5	2.37219	0	0	0	0	5	2.60158	interferon-inducible double-stranded RNA-dependent protein kinase activator A isoform 1 [Homo sapiens]
INTS11	5	1.04415	0	0	5	1.04415	9	2.25983	integrator complex subunit 11 [Homo sapiens]
IPO8	5	-0.224813	7	-0.118756	11	0.0934929	7	-0.118756	importin-8 isoform 1 [Homo sapiens]
IPO4	5	-0.243777	7	-0.120711	11	0.125597	11.5	0.156374	importin-4 [Homo sapiens]
KPNA4	5	1.54261	2	0.341654	1	-0.0683926	3	0.748937	importin subunit alpha-4 [Homo sapiens]
C7orf50	5	2.40713	0	0	2	0.732016	2	0.732016	hypothetical protein LOC84310 [Homo sapiens]
EMC1	5	0.663076	0	0	0	0	17	2.97805	hypothetical protein LOC23065 precursor [Homo sapiens]
EZH2	5	6.64071	0	0	0	0	7	7.17163	histone-lysine N-methyltransferase EZH2 isoform a [Homo sapiens]
HDGF	5	4.13312	0	0	9	6.28263	5	4.59078	hepatoma-derived growth factor isoform b [Homo sapiens]
HEATR3	5	0.375518	5	0.375518	4	0.240878	3.5	0.173471	HEAT repeat-containing protein 3 [Homo sapiens]
GNAQ	5	4.98449	2	2.38308	0	0	6	5.52409	guanine nucleotide-binding protein G(q) subunit alpha [Homo sapiens]
GRHPR	5	3.20438	0	0	0	0	0	0	glyoxylate reductase/hydroxypyruvate reductase [Homo sapiens]
G6PD	5	4.3075	0	0	0	0	8	5.74445	glucose-6-phosphate 1-dehydrogenase isoform a [Homo sapiens]
GTF3C3	5	0.908695	0	0	4	0.6029	5	0.908695	general transcription factor 3C polypeptide 3 [Homo sapiens]
GTSE1	5	1.14191	0	0	0	0	7	1.74337	G2 and S phase-expressed protein 1 [Homo sapiens]
GRK6	5	5.97693	0	0	0	0	7.5	6.84677	G protein-coupled receptor kinase 6 isoform C [Homo sapiens]
FKBP15	5	7.44669	0	0	0	0	19.5	7.84497	FK506-binding protein 15 [Homo sapiens]
FERMT2	5	6.55143	0	0	0	0	7	7.11542	fermitin family homolog 2 isoform 2 [Homo sapiens]
FANCI	5	-0.0126556	15	0.243008	2	-0.508151	15	0.937398	Fanconi anemia group I protein isoform 2 [Homo sapiens]
FBXL19	5	1.5195	0	0	0	0	6	1.85248	F-box/LRR-repeat protein 19 [Homo sapiens]
XPO7	5	2.96405	0	0	7	3.94843	7.5	4.16315	exportin-7 [Homo sapiens]
EIF4E	5	4.73471	0	0	3	2.71198	0	0	eukaryotic translation initiation factor 4E isoform 1 [Homo sapiens]
ERP44	5	0.882502	0	0	0	0	6	1.17403	endoplasmic reticulum resident protein 44 precursor [Homo sapiens]
CBLL1	5	1.51448	0	0	0	0	0	0	E3 ubiquitin-protein ligase Hakai [Homo sapiens]
RAD21	5	1.22637	0	0	8	2.18783	5	1.22637	double-strand-break repair protein rad21 homolog [Homo sapiens]
STT3A	5	2.14451	0	0	0	0	8.5	3.53727	dolichyl-diphosphooligosaccharide--protein glycosyltransferase subunit STT3A [Homo sapiens]
DNAJB12	5	0.817603	0	0	0	0	6	1.09508	dnaJ homolog subfamily B member 12 [Homo sapiens]
APPL1	5	4.6688	0	0	2	2.10745	14	7.11722	DCC-interacting protein 13-alpha [Homo sapiens]
DACH2	5	6.04588	0	0	0	0	0	0	dachshund homolog 2 isoform b [Homo sapiens]
DDT	5	5.22832	3	3.63226	10	6.89094	4	4.53253	D-dopachrome decarboxylase [Homo sapiens]
LAP3	5	1.73048	7	2.4651	9	3.13483	10	3.44288	cytosol aminopeptidase [Homo sapiens]
CDK9	5	0.13979	3	-0.0506337	4.5	0.0921943	8	0.424864	cyclin-dependent kinase 9 [Homo sapiens]
CDK2	5	1.72234	0	0	6	2.15936	7	2.52497	cyclin-dependent kinase 2 isoform 1 [Homo sapiens]
CRKL	5	0.550659	4.5	0.427618	4	0.304262	5.5	0.673296	crk-like protein [Homo sapiens]
COIL	5	3.31173	0	0	4	2.66477	3.5	2.31554	coilin [Homo sapiens]
CSTF1	5	3.56149	0	0	4	2.9008	3.5	2.54023	cleavage stimulation factor subunit 1 [Homo sapiens]
CPSF3	5	0.57914	3	-0.0273464	12	2.5616	7	1.17545	cleavage and polyadenylation specificity factor subunit 3 [Homo sapiens]
CLTA	5	5.1404	0	0	5	5.1404	6	5.68967	clathrin light chain A isoform f [Homo sapiens]
CS	5	0.455681	0	0	0	0	0	0	citrate synthase, mitochondrial precursor [Homo sapiens]
CDC27	5	2.11124	6	2.35028	0	0	12	4.41208	cell division cycle protein 27 homolog isoform 2 [Homo sapiens]
CDC23	5	2.10068	0	0	0	0	3	1.18006	cell division cycle protein 23 homolog [Homo sapiens]
CDC20	5	7.03251	0	0	0	0	4.5	6.86973	cell division cycle protein 20 homolog [Homo sapiens]
CNOT10	5	0.264564	0	0	4.5	0.168646	11	1.39466	CCR4-NOT transcription complex subunit 10 isoform 1 [Homo sapiens]
CALR	5	2.23952	0	0	5	2.23952	8.5	3.67558	calreticulin precursor [Homo sapiens]
BRD7	5	3.4396	0	0	0	0	6	4.00134	bromodomain-containing protein 7 isoform 1 [Homo sapiens]
PAPSS2	5	7.875	0	0	0	0	0	0	bifunctional 3'-phosphoadenosine 5'-phosphosulfate synthase 2 isoform b [Homo sapiens]
GOT1	5	3.02662	3	1.84413	0	0	0	0	aspartate aminotransferase, cytoplasmic [Homo sapiens]
NARS	5	1.04144	1	-0.108045	12	2.86715	8	1.86509	asparaginyl-tRNA synthetase, cytoplasmic [Homo sapiens]
C2orf49	5	7.875	0	0	0	0	7	7.875	ashwin [Homo sapiens]
ARFIP1	5	5.52409	0	0	0	0	4	4.85964	arfaptin-1 isoform 2 [Homo sapiens]
API5	5	4.64079	5	1.93615	3	1.07701	7.5	2.91289	apoptosis inhibitor 5 isoform c [Homo sapiens]
SLC25A31	5	-0.0263825	6	0.0844198	0	0	7	0.195172	ADP/ATP translocase 4 [Homo sapiens]
ADSL	5	1.66905	0	0	2	0.318329	0	0	adenylosuccinate lyase isoform b [Homo sapiens]
TAF9	5	4.25052	7	5.30451	4	3.55588	4	3.55588	adenylate kinase isoenzyme 6 isoform a [Homo sapiens]
AK1	5	5.91171	0	0	7	6.67932	1	1.59331	adenylate kinase isoenzyme 1 [Homo sapiens]
TRIP4	5	1.30985	5	1.30985	6	1.67396	10	3.00593	activating signal cointegrator 1 [Homo sapiens]
ACTR3	5	2.15306	3.5	1.41232	4.5	1.91181	21	6.36326	actin-related protein 3 [Homo sapiens]
PFKP	5	0.352372	0	0	0	0	8.5	0.843236	6-phosphofructokinase type C [Homo sapiens]
MRPL54	5	2.68119	2.5	1.28539	7	3.63001	0	0	39S ribosomal protein L54, mitochondrial precursor [Homo sapiens]
MRPL48	5	1.49584	4	1.13518	11	3.40926	2.5	0.580956	39S ribosomal protein L48, mitochondrial precursor [Homo sapiens]
MRPL35	5	4.16626	0	0	7	5.22	0	0	39S ribosomal protein L35, mitochondrial isoform a [Homo sapiens]
MRPL32	5	2.47185	9	4.17361	10	4.50981	0	0	39S ribosomal protein L32, mitochondrial precursor [Homo sapiens]
MRPS35	5	1.81287	6	2.22981	3	0.932183	0	0	28S ribosomal protein S35, mitochondrial isoform 1 precursor [Homo sapiens]
YWHAB	5	0.152782	8	0.389712	4	0.0736806	14.5	0.898603	14-3-3 protein beta/alpha [Homo sapiens]
PDK3	5	2.01205	0	0	0	0	0	0	[Pyruvate dehydrogenase [lipoamide]] kinase isozyme 3, mitochondrial isoform 2 precursor [Homo sapiens]
PDK1	5	5.03814	0	0	0	0	0	0	[Pyruvate dehydrogenase [lipoamide]] kinase isozyme 1, mitochondrial precursor [Homo sapiens]
ZYX	4.5	-0.234324	2	-0.480778	25	1.74827	12	0.506267	zyxin [Homo sapiens]
FAU	4.5	-0.434585	4	-0.511843	0	0	9.5	0.34122	ubiquitin-like protein fubi and ribosomal protein S30 precursor [Homo sapiens]
USP16	4.5	1.05898	0	0	2	0.224895	6	1.54433	ubiquitin carboxyl-terminal hydrolase 16 isoform b [Homo sapiens]
TXNDC5	4.5	2.06257	9	4.07727	13	5.27416	9.5	3.86379	thioredoxin domain-containing protein 5 isoform 3 [Homo sapiens]
SDCBP	4.5	2.03581	4	1.49265	4	2.01983	14	4.95234	syntenin-1 isoform 2 [Homo sapiens]
SNX1	4.5	6.91597	0	0	0	0	6	7.29407	sorting nexin-1 isoform a [Homo sapiens]
ARHGAP22	4.5	2.23115	0	0	11	4.82962	7	3.41026	rho GTPase-activating protein 22 [Homo sapiens]
QKI	4.5	0.807909	3	0.328346	7	1.38235	6	1.12366	protein quaking isoform HQK-7B [Homo sapiens]
CDV3	4.5	1.77545	7	2.82865	0	0	6	2.43311	protein CDV3 homolog isoform b [Homo sapiens]
NDUFA8	4.5	0.86578	6	1.29269	1	-0.154188	2	0.138697	NADH dehydrogenase [ubiquinone] 1 alpha subcomplex subunit 8 [Homo sapiens]
MDH1	4.5	3.13297	0	0	8	4.97911	4.5	3.13297	malate dehydrogenase, cytoplasmic [Homo sapiens]
ISYNA1	4.5	1.41219	2	0.304806	4	1.19536	7.5	2.63148	inositol-3-phosphate synthase 1 isoform 2 [Homo sapiens]
HSPB1	4.5	0.204691	2	-0.263611	3	-0.0763476	2.5	-0.170015	heat shock protein beta-1 [Homo sapiens]
ALDOC	4.5	1.85903	6	2.50612	10	3.96649	0	0	fructose-bisphosphate aldolase C [Homo sapiens]
ELP2	4.5	0.745354	0	0	1	-0.202755	8	1.66196	elongator complex protein 2 [Homo sapiens]
TRIM25	4.5	0.11642	10	0.964469	5	0.194133	9.5	0.888319	E3 ubiquitin/ISG15 ligase TRIM25 [Homo sapiens]
DNAJB6	4.5	0.92844	0	0	1	-0.369435	6.5	1.64355	dnaJ homolog subfamily B member 6 isoform a [Homo sapiens]
GLA	4.5	1.07809	0	0	2.5	0.368716	8	2.2492	alpha-galactosidase A precursor [Homo sapiens]
PLAGL2	4	7.875	0	0	0	0	0	0	zinc finger protein PLAGL2 [Homo sapiens]
ZNF768	4	2.63909	0	0	0	0	0	0	zinc finger protein 768 [Homo sapiens]
ZBTB11	4	6.06371	0	0	0	0	2	3.98229	zinc finger and BTB domain-containing protein 11 [Homo sapiens]
WIPF3	4	7.875	0	0	0	0	0	0	WAS/WASL-interacting protein family member 3 [Homo sapiens]
UBAP2	4	2.20301	0	0	0	0	0	0	ubiquitin-associated protein 2 [Homo sapiens]
UBQLN1	4	1.44266	2	0.601693	0	0	9	3.29483	ubiquilin-1 isoform 1 [Homo sapiens]
LSM2	4	3.21398	0	0	0	0	4	3.21398	U6 snRNA-associated Sm-like protein LSm2 [Homo sapiens]
MPHOSPH10	4	2.85094	0	0	0	0	0	0	U3 small nucleolar ribonucleoprotein protein MPP10 [Homo sapiens]
PTPN11	4	1.34098	0	0	0	0	11	3.92525	tyrosine-protein phosphatase non-receptor type 11 [Homo sapiens]
TWF2	4	2.7497	3	2.05033	4	2.7497	15.5	6.62567	twinfilin-2 [Homo sapiens]
TRMT6	4	1.29421	0	0	3.5	1.07542	0	0	tRNA (adenine(58)-N(1))-methyltransferase non-catalytic subunit TRM6 isoform 1 [Homo sapiens]
TMED9	4	2.12942	0	0	0	0	7.5	3.7958	transmembrane emp24 domain-containing protein 9 precursor [Homo sapiens]
SSR4	4	0.714925	0	0	0	0	6	1.3268	translocon-associated protein subunit delta isoform 2 precursor [Homo sapiens]
BACH1	4	0.859975	0	0	0	0	0	0	transcription regulator protein BACH1 isoform a [Homo sapiens]
E2F6	4	1.24823	3	0.854841	7	2.36295	6	2.00452	transcription factor E2F6 isoform 1 [Homo sapiens]
TCF25	4	-0.0236642	0	0	3.5	-0.0894312	7	0.370561	transcription factor 25 [Homo sapiens]
ELOC	4	-0.0618255	0	0	2	-0.316989	4.5	0.00202713	transcription elongation factor B polypeptide 1 [Homo sapiens]
TARS2	4	0.067534	1	-0.44575	0	0	0	0	threonyl-tRNA synthetase, mitochondrial precursor [Homo sapiens]
TOE1	4	2.90317	4	2.90317	0	0	3	2.15173	target of EGR1 protein 1 [Homo sapiens]
HMG20B	4	7.23176	0	0	3	6.82084	0	0	SWI/SNF-related matrix-associated actin-dependent regulator of chromatin subfamily E member 1-related [Homo sapiens]
PPAN	4	0.446248	3.5	0.320615	0	0	0	0	suppressor of SWI4 1 homolog [Homo sapiens]
SUGT1	4	-0.0875347	5	-0.0262619	2	-0.210021	5	-0.0262619	suppressor of G2 allele of SKP1 homolog isoform SGT1B [Homo sapiens]
STRN4	4	1.72114	11	4.69998	0	0	12	4.9864	striatin-4 isoform 2 [Homo sapiens]
STOML2	4	0.436037	0	0	4	0.436037	3	0.179933	stomatin-like protein 2, mitochondrial isoform a [Homo sapiens]
SF3B4	4	0.0223905	7	0.51912	0	0	2	-0.309278	splicing factor 3B subunit 4 [Homo sapiens]
ATP1B3	4	0.508478	3	0.263094	0	0	11	2.14887	sodium/potassium-transporting ATPase subunit beta-3 [Homo sapiens]
ATP1A2	4	0.0254464	0	0	3	-0.0978635	17.5	1.6526	sodium/potassium-transporting ATPase subunit alpha-2 proprotein [Homo sapiens]
ACADSB	4	2.18726	0	0	0	0	0	0	short/branched chain specific acyl-CoA dehydrogenase, mitochondrial precursor [Homo sapiens]
PPP6C	4	0.85726	0	0	0	0	7.5	1.49092	serine/threonine-protein phosphatase 6 catalytic subunit isoform c [Homo sapiens]
SQSTM1	4	-0.00940758	0	0	3	0.396145	9.5	2.18511	sequestosome-1 isoform 1 [Homo sapiens]
SENP3	4	1.72163	0	0	0	0	4	1.72163	sentrin-specific protease 3 [Homo sapiens]
SCRN2	4	7.03251	0	0	0	0	0	0	secernin-2 isoform 2 [Homo sapiens]
MTAP	4	2.57662	3.5	2.25545	4	2.57662	9	4.99129	S-methyl-5'-thioadenosine phosphorylase [Homo sapiens]
RRP15	4	2.39545	5	3.01082	0	0	4.5	2.71016	RRP15-like protein [Homo sapiens]
RNPS1	4	3.87969	0	0	4	3.87969	5	4.60082	RNA-binding protein with serine-rich domain 1 [Homo sapiens]
MSI2	4	3.02445	4	3.02445	0	0	0	0	RNA-binding protein Musashi homolog 2 isoform a [Homo sapiens]
MSI1	4	1.50256	6	2.42233	0	0	2.5	0.765722	RNA-binding protein Musashi homolog 1 [Homo sapiens]
RPF1	4	3.79001	0	0	0	0	3	2.9704	ribosome production factor 1 [Homo sapiens]
RIMKLA	4	7.875	0	0	0	0	0	0	ribosomal protein S6 modification-like protein A [Homo sapiens]
DROSHA	4	2.79998	0	0	0	0	0	0	ribonuclease 3 isoform 2 [Homo sapiens]
UPF3B	4	2.00571	11	4.93298	6	3.03544	9.5	4.46295	regulator of nonsense transcripts 3B isoform 2 [Homo sapiens]
RASSF5	4	7.875	0	0	0	0	0	0	ras association domain-containing protein 5 isoform C [Homo sapiens]
LAMTOR1	4	0.681493	2	0.182897	0	0	13.5	2.85576	ragulator complex protein LAMTOR1 [Homo sapiens]
PDHX	4	3.19627	0	0	5	3.86688	0	0	pyruvate dehydrogenase protein X component, mitochondrial isoform 2 [Homo sapiens]
GLYR1	4	-0.202067	11	0.621304	0	0	0	0	putative oxidoreductase GLYR1 [Homo sapiens]
SEC31A	4	1.35327	0	0	4	1.35327	6	2.19919	protein transport protein Sec31A isoform 4 [Homo sapiens]
SEC23B	4	0.480732	0	0	0	0	6.5	1.11839	protein transport protein Sec23B isoform 2 [Homo sapiens]
SMG8	4	1.41299	0	0	0	0	6	2.21093	protein SMG8 [Homo sapiens]
RCC2	4	0.250254	0	0	0	0	4	0.250254	protein RCC2 [Homo sapiens]
NDRG1	4	6.27298	0	0	0	0	5	6.73578	protein NDRG1 [Homo sapiens]
MAX	4	3.16636	0	0	0	0	4	3.16636	protein max isoform a [Homo sapiens]
FAM91A1	4	1.16519	0	0	0	0	8	2.70444	protein FAM91A1 [Homo sapiens]
PFN2	4	3.56041	0	0	0	0	0	0	profilin-2 isoform a [Homo sapiens]
DDX56	4	0.357933	8	1.34165	13	2.48228	4	0.357933	probable ATP-dependent RNA helicase DDX56 [Homo sapiens]
DDX4	4	5.52409	5	4.50952	0	0	0	0	probable ATP-dependent RNA helicase DDX4 isoform 4 [Homo sapiens]
PABPC5	4	1.6166	0	0	12	4.60848	7.5	3.13352	polyadenylate-binding protein 5 [Homo sapiens]
PGP	4	3.81124	0	0	0	0	4	3.81124	phosphoglycolate phosphatase [Homo sapiens]
SLC25A3	4	0.102806	0	0	0	0	0	0	phosphate carrier protein, mitochondrial isoform a precursor [Homo sapiens]
FARS2	4	7.63814	0	0	0	0	0	0	phenylalanyl-tRNA synthetase, mitochondrial precursor [Homo sapiens]
FKBP5	4	-0.233504	4	-0.233504	2	-0.286073	8	2.48729	peptidyl-prolyl cis-trans isomerase FKBP5 isoform 1 [Homo sapiens]
PARD6B	4	7.42486	0	0	2	6.41325	3	7.12011	partitioning defective 6 homolog beta [Homo sapiens]
ORC3	4	-0.142506	0	0	0	0	6.5	-0.0962961	origin recognition complex subunit 3 isoform 1 [Homo sapiens]
OGFR	4	4.17167	3	3.29061	1	1.0203	0	0	opioid growth factor receptor [Homo sapiens]
NOP56	4	-0.141769	0	0	2	-0.335681	5	-0.0446947	nucleolar protein 56 [Homo sapiens]
NUP153	4	0.434906	0	0	8	1.36493	10	1.81119	nuclear pore complex protein Nup153 [Homo sapiens]
NSFL1C	4	7.42486	8	7.75577	5	7.57878	6	7.66615	NSFL1 cofactor p47 isoform a [Homo sapiens]
NMNAT1	4	7.03251	0	0	0	0	0	0	nicotinamide mononucleotide adenylyltransferase 1 [Homo sapiens]
SLC1A5	4	1.85482	5	2.35371	3	1.33114	24.5	6.78234	neutral amino acid transporter B(0) isoform 1 [Homo sapiens]
NELFCD	4	1.47648	0	0	12	4.35434	7.5	2.91014	negative elongation factor C/D [Homo sapiens]
SCYL1	4	2.23819	0	0	7	3.77388	8	4.19381	N-terminal kinase-like protein isoform B [Homo sapiens]
AAMDC	4	0.235479	4	0.235479	9	1.0332	3.5	0.154892	mth938 domain-containing protein [Homo sapiens]
MTERF3	4	1.71144	0	0	2	0.727436	4	1.71144	mTERF domain-containing protein 1, mitochondrial precursor [Homo sapiens]
MORF4L2	4	7.63814	0	0	0	0	0	0	mortality factor 4-like protein 2 [Homo sapiens]
C17orf49	4	7.875	0	0	2	7.875	2	7.875	MLL1/MLL complex subunit C17orf49 isoform 1 [Homo sapiens]
NIFK	4	2.36826	6	3.54724	3	1.69739	0	0	MKI67 FHA domain-interacting nucleolar phosphoprotein [Homo sapiens]
MECP2	4	7.875	0	0	0	0	0	0	methyl-CpG-binding protein 2 isoform 1 [Homo sapiens]
MAGED2	4	0.111573	0	0	9	0.938422	5	0.278125	melanoma-associated antigen D2 [Homo sapiens]
MED25	4	1.63531	0	0	2	0.63459	3	1.142	mediator of RNA polymerase II transcription subunit 25 [Homo sapiens]
MELK	4	0.983741	0	0	0	0	3	0.639445	maternal embryonic leucine zipper kinase [Homo sapiens]
MEA1	4	6.66658	0	0	0	0	0	0	male-enhanced antigen 1 [Homo sapiens]
MPP7	4	7.63814	0	0	0	0	12.5	7.84986	MAGUK p55 subfamily member 7 [Homo sapiens]
ACSL3	4	0.978651	0	0	0	0	8.5	2.40605	long-chain-fatty-acid--CoA ligase 3 [Homo sapiens]
EIF2AK2	4	3.6935	0	0	4	2.17318	2.5	1.30357	interferon-induced, double-stranded RNA-activated protein kinase isoform b [Homo sapiens]
IPO9	4	0.404226	0	0	3	0.189818	10.5	1.75616	importin-9 [Homo sapiens]
KPNA5	4	0.149213	0	0	10.5	1.00774	4	0.149213	importin subunit alpha-6 [Homo sapiens]
KPNA1	4	0.332847	0	0	10.5	1.82368	4	0.332847	importin subunit alpha-1 [Homo sapiens]
MGME1	4	6.41325	0	0	0	0	0	0	hypothetical protein LOC92667 [Homo sapiens]
KIAA1143	4	7.875	0	0	0	0	0	0	hypothetical protein LOC57456 [Homo sapiens]
AAR2	4	1.48734	0	0	0	0	5.5	2.16894	hypothetical protein LOC25980 [Homo sapiens]
FAM126A	4	3.00669	0	0	0	0	3.5	2.66005	hyccin [Homo sapiens]
HYPK	4	7.875	0	0	0	0	0	0	huntingtin-interacting protein K [Homo sapiens]
H2AFV	4	0.859519	8	1.732	0	0	12	2.77259	histone H2A.V isoform 2 [Homo sapiens]
NOP10	4	1.42117	0	0	0	0	1.5	0.280671	H/ACA ribonucleoprotein complex subunit 3 [Homo sapiens]
NHP2	4	1.40162	3	0.963855	3	2.88798	3	0.963855	H/ACA ribonucleoprotein complex subunit 2 isoform a [Homo sapiens]
GNAI1	4	7.875	0	0	0	0	32.5	7.875	guanine nucleotide-binding protein G(i) subunit alpha-1 [Homo sapiens]
GLIPR2	4	7.875	3	7.875	0	0	9.5	7.875	Golgi-associated plant pathogenesis-related protein 1 [Homo sapiens]
TXLNG	4	4.86587	0	0	0	0	0	0	gamma-taxilin isoform 2 [Homo sapiens]
CAPZA1	4	-0.0825964	14	1.91253	18	2.63252	65.5	6.67058	F-actin-capping protein subunit alpha-1 [Homo sapiens]
ERLIN2	4	2.10175	0	0	0	0	15.5	6.09418	erlin-2 isoform 1 [Homo sapiens]
EGFL7	4	1.84515	0	0	0	0	4	1.84515	epidermal growth factor-like protein 7 [Homo sapiens]
ERP29	4	3.52293	3	2.67644	0	0	8	5.7167	endoplasmic reticulum resident protein 29 isoform 1 precursor [Homo sapiens]
STT3B	4	0.829975	0	0	0	0	8	1.7971	dolichyl-diphosphooligosaccharide--protein glycosyltransferase subunit STT3B [Homo sapiens]
RPN2	4	0.373681	6	0.833792	4	0.373681	23	4.08988	dolichyl-diphosphooligosaccharide--protein glycosyltransferase subunit 2 isoform 2 precursor [Homo sapiens]
POLR3D	4	5.29781	0	0	0	0	5	5.93132	DNA-directed RNA polymerase III subunit RPC4 [Homo sapiens]
[truncated: 2,096 more rows]
