# Supplementary material for: Stress response silencing by an E3 ligase mutated in neurodegeneration
Source: Nature. 2024 Jan 31;626(8000):874–80. doi: 10.1038/s41586-023-06985-7 (PMC10881396; doi:10.1038/s41586-023-06985-7)
Supplement: Supplementary file 3 — Supplementary Tables 1–7 comprising source data for the whole genome CRISPR screen (Table 1), source data for proteomics data (Table 2), source data for RNA-seq experiments (Table 3), plasmid list (Table 4), qPCR primer sequences (Table 5), six siRNA sequences (Table 6) and synthetic peptide sequences (Table 7). [file 41586_2023_6985_MOESM3_ESM.zip › SuppTable4-7.xlsx]

## Sheet: Plasmids
Table 4 : Plasmids
	Notes
sgRNA constructs
lenti-v2 (puro)	Addgene(#98290)
lentiv2-sgTIMM23	5'-CACCGACATCCTCCAATCGTAAAGA-3'/5'-AAACTCTTTACGATTGGAGGATGTC-3'
lentiv2-sgTIMM8A	5'-CACCGTCCTGAGCAGGAGAAGTGCA-3'/5'-AAACTGCACTTCTCCTGCTCAGGAC-3'
lentiv2-sgTIMMDC1	5'-CACCGATAACGAATGAAGCCTCGTG-3'/5'-AAACCACGAGGCTTCATTCGTTATC-3'
lentiv2-sgTIMM13	5'-CACCGTGTCTCGCGCCTACAACTCG-3'/5'-AAACCGAGTTGTAGGCGCGAGACAC-3'
lentiv2-sgHIGD2A	5'-CACCGCACTTACCTATGGGTACCAC-3'/5'-AAACGTGGTACCCATAGGTAAGTGC-3'
lentiv2-sgNDUFAF3	5'-CACCGGACTGGAGACCGGACCGAG-3'/5'-AAACCTCGGTCCGGTCTCCAGTCC-3'
lentiv2-sgCYCS	5'-CACCGTCTTCCGCCCAAAGAGACCA-3'/5'-AAACTGGTCTCTTTGGGCGGAAGAC-3'
lentiv2-sgMRPS10	5'-CACCGCCAGTACCTGCCAGAGGCGC-3'/5'-AAACGCGCCTCTGGCAGGTACTGGC-3'
lentiv2-sgHIGD1A	5'-CACCGAACTTACCAACGGGTACGAA-3'/5'-AAACTTCGTACCCGTTGGTAAGTTC-3'
lentiv2-sgPHB2	5'-CACCGACCGATCCGATTGAAGAAGA-3'/5'-AAACTCTTCTTCAATCGGATCGGTC-3'
lentiv2-sgTIMM8B	5'-CACCGCTGGGCGAAGCCGATGAAG-3'/5'-AAACCTTCATCGGCTTCGCCCAGC-3'
lentiv2-sgUQCRQ	5'-CACCGAAGAGTTCGAGAGATCCAAG-3'/5'-AAACCTTGGATCTCTCGAACTCTTC-3'
lentiv2-sgPMPCB	5'-CACCGAGAGTAGCTTCGGAAGACTC-3'/5'-AAACGAGTCTTCCGAAGCTACTCTC-3'
lentiv2-sgNDUFS6	5'-CACCGCTGAACCGGTGTGGCGAGG-3'/5'-AAACCCTCGCCACACCGGTTCAGC-3'
lentiv2-sgCOX14	5'-CACCGAGTCTACCACTATTTCCAG-3'/5'-AAACCTGGAAATAGTGGTAGACTC-3'
lentiv2-sgTMEM230	5'-CACCGCAGAAGAATCGCTTGAAGCC-3'/5'-AAACGGCTTCAAGCGATTCTTCTGC-3'
lentiv2-sgNDUFC2	5'-CACCGCCCCCAGATGTCTACTGTTG-3'/5'-AAACCAACAGTAGACATCTGGGGGC-3'
lentiv2-sgNDUFA11	5'-CACCGATTGCGGGCTATGGCGCCGA-3'/5'-AAACTCGGCGCCATAGCCCGCAATC-3'
lentiv2-sgHAX1	5'-CACCGTTCTGCAGTTTGATGATGTA-3'/5'-AAACTACATCATCAAACTGCAGAAC-3'
lentiv2-sgATP2A2	5'-CACCGACAGAGTTACCGGCTGAAGA-3'/5'-AAACTCTTCAGCCGGTAACTCTGTC-3'
lentiv2-sgTMEM11	5'-CACCGTGGCGGCAGCGCCCGAGAG-3'/5'-AAACCTCTCGGGCGCTGCCGCCAC-3'
lentiv2-sgSLC25A26	5'-CACCGATTCGAGTTCCATCTGAAG-3'/5'-AAACCTTCAGATGGAACTCGAATC-3'
lentiv2-sgTANGO2	5'-CACCGACCTCAGGTCGGCTGCTATG-3'/5'-AAACCATAGCAGCCGACCTGAGGTC-3'
lenti-v2-sgCNTRL	5'-CACCGACATAGATACAATTGATTC-3'/5'-AAACGAATCAATTGTATCTATGTC-3'
lenti-v2-sgPERK	5'-CACCGTGGAGCGCGCCATCAGCCCG-3'/5'-AAACCGGGCTGATGGCGCGCTCCAC-3'
lenti-v2-sgPKR	5'-CACCGCAGGACCTCCACATGATAGG-3'/5'-AAACCCTATCATGTGGAGGTCCTGC-3'
lenti-v2-sgGCN2	5'-CACCGCCTACCGGTCCGCAAGCGTC-3'/5'-AAACGACGCTTGCGGACCGGTAGGC-3'
lenti-v2-sgDELE1	5'-CACCGAGCGACATGTGGCGCCTCCC-3'/5'-AAACGGGAGGCGCCACATGTCGCTC-3'
lenti-v2-sgHRI	5'-CACCGCCATCGACTTTCCCGCCGA-3'/5'-AAACTCGGCGGGAAAGTCGATGGC-3'
lenti-v2-sgPPP1R15A	5'-CACCGGGACAACACTCCCGGTGTGA-3'/5'AAACTCACACCGGGAGTGTTGTCCC-3'
lenti-v2-sgPPP1R15B	5'-CACCGATGAGGATCGCAAAGGACCA-3'/5'-AAACTGGTCCTTTGCGATCCTCATC-3'
lenti-v2-sgEIF2B4	5'-CACCGGGAAGCTCCGCCTTCATCC-3'/5'-AAACGGATGAAGGCGGAGCTTCCC-3'
lenti-v2-hygro	Addgene( #98291)
lentiv2-sgTIMMDC1-hygro	5'-CACCGATAACGAATGAAGCCTCGTG-3'/5'-AAACCACGAGGCTTCATTCGTTATC-3'
lenti-v2-sgHIGD2A-hygro	5'-CACCGCACTTACCTATGGGTACCAC-3'/5'-AAACGTGGTACCCATAGGTAAGTGC-3'
lenti-v2-sgTIMM13-hygro	5'-CACCGTGTCTCGCGCCTACAACTCG-3'/5'-AAACCGAGTTGTAGGCGCGAGACAC-3'
lenti-v2-sgCNTRL-hygro	5'-CACCGACATAGATACAATTGATTC-3'/5'-AAACGAATCAATTGTATCTATGTC-3'
pcs-HRI-3xFLAG
pcs2-his-Ubiquitin
PLVX-GFP-P2A-BLAST
PLVX-mCherry-P2A-BLAST
pcs2-3xFLAG
pcs2-UBR4(1995-2582)-3xFLAG
pcs2-UBR4(2075-2582)-3xFLAG
pcs2-UBR4(2171-2582)-3xFLAG
pcs2-UBR4(1995-2485)-3xFLAG
pcs2-UBR4(1995-2394)-3xFLAG
Degradation reporter
pcs2-GFP-IRES-mCherry
pcs2-PDCD10-GFP-IRES-mCherry
pcs2-SHQ1-GFP-IRES-mCherry
pcs2-cDELE1(142-515)-GFP-IRES-mCherry
pcs2-COX17-GFP-IRES-mCherry
pcs2-HRI-GFP-IRES-mCherry
pcs2-CCDC58-GFP-IRES-mCherry
pcs2-TIMM8A-GFP-IRES-mCherry
pcs2-TIMM13-GFP-IRES-mCherry
pcs2-CINP-GFP-IRES-mCherry
pcs2-TCAF1-GFP-IRES-mCherry
pcs2-COX19-GFP-IRES-mCherry
pcs2-SPT4H1-GFP-IRES-mCherry
pcs2-GTF2E1-GFP-IRES-mCherry
pcs2-TMOD1-GFP-IRES-mCherry
pcs2-COPB2-GFP-IRES-mCherry
pcs2-COA5-GFP-IRES-mCherry
pcs2-COX6C-GFP-IRES-mCherry
pcs2-TIMM9-GFP-IRES-mCherry
pcs2-COX4L1-GFP-IRES-mCherry
pcs2-ACLY-Nterm-GFP-IRES-mCherry
pcs2-EXOSC4-GFP-IRES-mCherry
pcs2-FDFT1-GFP-IRES-mCherry
pcs2-CHCHD3-GFP-IRES-mCherry
pcs2-RAD1-GFP-IRES-mCherry
pcs2-COPE-GFP-IRES-mCherry
pcs2-BCAT1-GFP-IRES-mCherry
pcs2-MRS2-GFP-IRES-mCherry
pcs2-COX6B1-GFP-IRES-mCherry
pcs2-EBF1-GFP-IRES-mCherry
pcs2-MICU2-GFP-IRES-mCherry
pcs2-PDP1-GFP-IRES-mCherry
pcs2-ACLY-Cterm-GFP-IRES-mCherry
pcs2-RB1-GFP-IRES-mCherry
pcs2-CDIN1-GFP-IRES-mCherry
pcs2-TEDC2-GFP-IRES-mCherry
pcs2-METTL2A-GFP-IRES-mCherry
pcs2-NMNAT1-GFP-IRES-mCherry
pcs2-ACOT9-GFP-IRES-mCherry
pcs2-SINHCAF-GFP-IRES-mCherry
pcs2-CDS2-GFP-IRES-mCherry
pcs2-STK17A-GFP-IRES-mCherry
pcs2-GOLGA2-GFP-IRES-mCherry
pcs2-COX5A-GFP-IRES-mCherry
pcs2-MST4-GFP-IRES-mCherry
pcs2-CHCHD4-GFP-IRES-mCherry
pcs2-CREB5-GFP-IRES-mCherry
pcs2-TACO1-GFP-IRES-mCherry
pcs2-CEP85-GFP-IRES-mCherry
pcs2-PAICS-GFP-IRES-mCherry
pcs2-TCF3-GFP-IRES-mCherry
pcs2-COX8A-GFP-IRES-mCherry
pcs2-KCTD5-GFP-IRES-mCherry
pcs2-CDC123-GFP-IRES-mCherry
pcs2-PLA2G4A-GFP-IRES-mCherry
pcs2-COX6A1-GFP-IRES-mCherry
pcs2-PRKAR1B-GFP-IRES-mCherry
pcs2-DCPS-GFP-IRES-mCherry
pcs2-MED19-GFP-IRES-mCherry
pcs2-FH-GFP-IRES-mCherry
pcs2-TFAM-GFP-IRES-mCherry
pcs2-IDH2-GFP-IRES-mCherry
pcs2-VIM-GFP-IRES-mCherry
pcs2-TMUB2-GFP-IRES-mCherry
pcs2-PAM16-GFP-IRES-mCherry
pcs2-TULP3-GFP-IRES-mCherry
pcs2-HMOX1-GFP-IRES-mCherry
pcs2-UQCRB-GFP-IRES-mCherry
pcs2-ATP1B3-GFP-IRES-mCherry
pcs2-PPM1D-GFP-IRES-mCherry
pcs2-N6AMT1-GFP-IRES-mCherry
pcs2-ISCU-GFP-IRES-mCherry
pcs2-METTL15-GFP-IRES-mCherry
pcs2-COA7-GFP-IRES-mCherry
pcs2-COX14-GFP-IRES-mCherry
pcs2-PRDX1-GFP-IRES-mCherry
pcs2-MICU1-GFP-IRES-mCherry
pcs2-MORF4L2-GFP-IRES-mCherry
pcs2-TEX264-GFP-IRES-mCherry
pcs2-NME4-GFP-IRES-mCherry
pcs2-TADA1-GFP-IRES-mCherry
pcs2-SCO2-GFP-IRES-mCherry
pcs2-MTHFD1-GFP-IRES-mCherry
pcs2-COX5B-GFP-IRES-mCherry
pcs2-PPCDC-GFP-IRES-mCherry
pcs2-TAF5L-GFP-IRES-mCherry
pcs2-PRDX4-GFP-IRES-mCherry
pcs2-DARS2-GFP-IRES-mCherry
pcs2-MICOS10-GFP-IRES-mCherry
pcs2-COQ4-GFP-IRES-mCherry
pcs2-YWHAQ-GFP-IRES-mCherry
pcs2-OGDH-GFP-IRES-mCherry
pcs2-RPL22L1-GFP-IRES-mCherry
pcs2-NOA1-GFP-IRES-mCherry
pcs2-UROS-GFP-IRES-mCherry
pcs2-TMEM189-GFP-IRES-mCherry
pcs2-SURF1-GFP-IRES-mCherry
pcs2-COX7A2-GFP-IRES-mCherry
pcs2-SDHD-GFP-IRES-mCherry
pcs2-DHODH-GFP-IRES-mCherry
pcs2-COA4-GFP-IRES-mCherry
pcs2-BCL2-GFP-IRES-mCherry
pcs2-CReP-GFP-IRES-mCherry
pcs2-GADD34-GFP-IRES-mCherry
ISR reporter
pcs2-ATF4uORF1-2-GFP-IRES-mCherry
HRI/DELE1/MTS constructs for stability reporter
pcs2-N-HRI(1-138)-GFP-IRES-mCherry
pcs2-ΔN-HRI(138-630)-GFP-IRES-mCherry
pcs2-Δhel1/Δhel2HRI-GFP-IRES-mCherry	HRI (Δ60-112)
pcs2-Δhel1(Δ60-80)HRI-GFP-IRES-mCherry	HRI(Δ60-80)
pcs2-Δhel2(Δ85-112)HRI-GFP-IRES-mCherry	HRI(Δ85-112)
pcs2-hel1-m-GFP-IRES-mCherry	HRI(L68E,L69E,L72E,L76E)
pcs2-hel2-m-GFP-IRES-mCherry	HRI(G102E,L103E,L104E)
pcs2-hel1-m/Δhel2-GFP-IRES-mCherry	(L68E,L69E,L72E,L76E),(Δ85-112)
pcs2-Δhel1/hel2-m-GFP-IRES-mCherry	(Δ60-80), HRI(G102E,L103E,L104E)
pcs2-cDELE1(Δ228-276)-GFP-IRES-mCherry	DELE1(142-515, Δ228-276) =pcs2-cDELE1ΔOQC
pcs2-MTS-cox8A-GFP-IRES-mCherry	cox8A(1-36)
pcs2-MTSmut-cox8A(XXXX)-GFP-IRES-mCherry	cox8A(1-36), L4E, L8E, L9E, L12E
pcs2-Δhel1/Δhel2-MTScox8A-HRI-GFP-IRES-mCherry	Δhel1(60-81))/MTScox8A(2-19)/Δhel2(86-114)
pcs2-Δhel1/Δhel2-MTScox8Amut(L4E, L8E, L9E, L12E)-HRI-GFP-IRES-mCherry	Δhel1(60-81))/MTScox8A(2-19,L4E, L8E, L9E, L12E)/Δhel2(86-114)
pcs2-HRIhelix2(85-104)-GFP-IRES-mCherry	Construct used for microscopy experiment
pcs2-DELE1(298-325)-GFP-IRES-mCherry	Construct used for microscopy experiment
pcs2-HRIK196R-GFP-IRES-mCherry
pcs2-cDELE1(143-515)-GFP-IRES-mCherry
pcs2-cDELE1(Thr-142-515)-GFP-IRES-mCherry
pcs2-cDELE1ΔNΔOQC-GFP-IRES-mCherry	DELE1(152-515, Δ228-276)
pcs2-cDELE1ΔNΔOQCΔiMTS-GFP-IRES-mCherry	DELE1(152-515, Δ228-276, Δ314-349)
pcs2-NME4-3xHA
pcs2-cox5A-3xHA
pcs2-ECSIT-3xHA
pcs2-NDUFAF1-3xHA
pcs2-NIPSPNAP1-3xHA
pcs2-ΔMTS-NIPSNAP1-3xHA	NIPSNAP1(Δ1-35)
Import assay constructs
MTS_mScarlet-GFP(1-10)-IRES-Puro	Phu et al, 2020
TRAP1-GFP11-IRES-BFP	Phu et al, 2020
CS-GFP11-IRES-BFP	Phu et al, 2020
HRI-helix2(85-104)-CS(Δ1-21)-GFP11-IRES-BFP
Protein purification
pET28a-His-Ube2a
pET28a-His-Ube2d3
pET28a-His-Tev-Halo-4xUBA(ubiquilin)	MRC PPU, College of Life Sciences, University of Dundee, Scotland (DU23799)
pET28a-6xHis-SUMO-TEV-TOMM20(I74S-V109S)
pET28a-6xHis-SUMO-TEV-TOMM20
IVU constructs
pcs2-HRI(1-138)-sumo
pcs2-cDELE1(142-515)-sumo
pcs2-MBP-Sumo
pcs2-Δhel1/hel2-m-HRI(1-138)-SUMO	(Δ60-80), HRI(G102E,L103E,L104E)HRI(1-138)-SUMO
pcs2-hel1-m/Δhel2-HRI(1-138)-SUMO	(L68E,L69E,L72E,L76E),(Δ85-112)HRI(1-138)-SUMO
pcs2-hel1-m/hel2-m-HRI(1-138)-SUMO	(L68E,L69E,L72E,L76E,G102E,L103E,L104E)HRI(1-138)-SUMO
hESC constructs
Piggyback-Ubc-dCas9-BFP-KRAB/EF1α-rtTA-T2A-hygromycin
Piggyback-TetO-Ngn2/EF1a-rtTA-IRES-NEO

## Sheet: qPCR primers
Table 5: qPCR primers
DDIT3	CCTCCTGGAAATGAAGAGGA	CAGGGAGCTCTGACTGGAAT
SLC7A11	AGTCTGGGTGGAACTCCTCA	TCACTACAGTTATGCCCACAGC
CTH	GCACTGGATGGGGCTAAGTA	CAAATTCAGATGCCACTTGC
SESN2	GGAGAGGAGCAGAGGGAGAG	GTTGTCTACTCGCCCAGAGG
VEGFA	CTACCTCCACCATGCCAAGT	CACACAGGATGGCTTGAAGA
DDIT4	CGCACTTGTCTTAGCAGTTCT	AGAAGCGGTCCCAAAGG
ASNS	GTTGCTGCCACTCTGTTGAA	TGACTTCATCCAGAGCCTGA
ACTIN	GCCGCCAGCTCACCATGGAT	CACCATCACGCCCTGGTGCC
UBR4	GTCCACGAGCTCCAAAGAAG	CGAGAACTGCTGATTGCTTG
B3-tubulin	GGCCTTTGGACATCTCTTCAG	CCTCCGTGTAGTGACCCTT
OCT4_	GTGAGAGGCAACCTGGAG	CTCGGACCACATCCTTCTCG
HRI	AGCACCCCAATATTGTTGGC	AGAGATGGCAACTCAATGGC
DELE1	AGGAGGCTGTGACTTCCATTC	TAAGAAAAGGCTGCCGTGTG

## Sheet: siRNAs
Table 6: siRNAs
	All from Dharmacon
siTOMM40	ON-TARGETplus Human TOMM40 SMARTpool siRNA L-012732-00-0005	GCAAGAACAAGUUUCAGUG	UGAAUGGCGCUUCGGGAUU	UUUCCCAUCUCCUCGGUAU	GCACGCAGGAUUCUGAGCA
siTIMM16	ON-TARGETplus Human PAM16 SMARTpool siRNA L-015261-02-0005	CAAAGGUGGUCCGCGCAAA	CCAGAAGAACUAUGAACAC	CAGCAGAUUCUCAACGUGU	CGGCAGGAGUUUGCAGCCA
siHSPA9	ON-TARGETplus Human HSPA9 SMARTpool siRNA L-004750-00-0005	UAAAGAUGCUGGCCAGAUA	GGAAUGGCCUUAGUCAUGA	CCAAUGGGAUAGUACAUGU	CCUAUGGUCUAGACAAAUC
siHRI	ON-TARGETplus Human EIF2AK1 SMARTpool siRNA J-005007	GCACAAACUUCACGUUACU	GAUUAAGGGUGCAACUAAA	GCAGAAAUCCAGGUGUUAA	GGUCAGGAAUAAAUUAGAU
siDELE1	ON-TARGETplus Human KIAA0141 SMARTpool siRNA J-021022	GGUAGAAAUUCCAGCGGGA	UGAGGAAGGUCCCGGUGAU	GCUACAGCAAAGCGCAGUA	CCCAGCGACCUGACAGUUA
siCNTRL	ON-TARGETplus Non-targeting Control D-001810-03	UGGUUUACAUGUUUUCUGA
siCReP	ON-TARGETplus Human PPP1R15B SMARTpool siRNA L-015013-00-0005	UCUAAACAUUCAACGCAUA	GAAAGGCUGUCGUGACUCA	GCGCAGAAAUCUUUGAGUU	GCAUGAAACGGCUGGAAUU
siTOMM8A	ON-TARGETplus Human TOMM8A SMARTpool siRNA L-010342-00	CCAGAUGACUGAACUUUGU	GAUACAAGCCAGUUCAUCU	CAGAAAUCCAAGCCAGUUU	GGGAGAAGUGCAUGGACAA
siTOMM8B	ON-TARGETplus Human TOMM8B SMARTpool siRNA L-008491-01	GUGUAGACCGCUUCAUUGA	GGACUUGUUACUAAGCAGA	CAGCAGAAGGCGCAGUUUA	UGCCCAGAUUGUACAGAAA
siPKR	ON-TARGETplus Human EIF2AK2 SMARTpool siRNA J-003527	GUAAGGGAACUUUGCGAUA	GCGAGAAACUAGACAAAGU	CGACCUAACACAUCUGAAA	CCACAUGAUAGGAGGUUUA
siPERK	ON-TARGETplus Human EIF2AK3 SMARTpool siRNA J-004883	CCAAUGGGAUAGUGACGAA	GGUAGGAUCUGAUGAAUUU	GCAAUUAGCCUUAAGUUGU	AAAUUUGGCUGAAAGAUGA
siGCN2	ON-TARGETplus Human EIF2AK4 SMARTpool siRNA J-005314	CAGCAGAAAUCAUGUACGA	GCAAUUCUGUGGUGCAUAA	GACCAUCCCUAGUGACUUA	GGAAAUUGCUAGUUUGUCA

## Sheet: peptides
Table 7: peptides
	sequence	Manufacturer
MTScox8A	MSVLTPLLLRGLTGSARRLPVPRAK	Biomatik
MTScox8A-TAMRA	MSVLTPLLLRGLTGSARRLPVPRKAKGSK[TAMRA]	ThermoFisher
HRI hel1	PFAVANQLLLVSLLEHLSHVH	ThermoFisher
HRI hel2	NPLRSRQVFKLLCQTFIKMGLLSS	ThermoFisher
HRIhel2-TAMRA	NPLRSRQVFKLLCQTFIKMGLLSSAGKAKGSK[TAMRA]	ThermoFisher
HRIhel2-mut1-TAMRA	NPLRSRQVFKLLCQTEEEMGLLSSAGKAKGSK[TAMRA]	ThermoFisher
HRIhel2-mut2-TAMRA	NPLRSRQVFKLLCQTFIKMEEESSAGKAKGSK[TAMRA]	ThermoFisher
MTScox8A-mut1-TAMRA	MSVETPLEERGETGSARRLPVPRKAKGSK[TAMRA]	ThermoFisher
MTScox8A-mut2-TAMRA	MSVLTPLLLRGLTGSAEEEPVPRKAKGSK[TAMRA]	ThermoFisher
DELE1-deg1-TAMRA	AVLYYQLAASQGHSLAQYRYARCLLRKAKGSK[TAMRA]	ThermoFisher
DELE1-deg2-TAMRA	SLCSLNTLLAGTSRLPHASSTGNLGLLKAKGSK[TAMRA]	ThermoFisher
